# Supplementary material for: “Using the same hand”: The complex local perceptions of integrated one health based interventions in East Africa
Source: PLoS Negl Trop Dis. 2022 Apr 4;16(4):e0010298. doi: 10.1371/journal.pntd.0010298 (PMC9009769; doi:10.1371/journal.pntd.0010298)
Supplement: S1 Data — (XLSX) [file pntd.0010298.s001.xlsx]

## Sheet: data
formnumber	q1_arm	q7_ward	q8a_intlang	q9_relhh	q10_tribe	q10_other	q11_sex	q12_age	q13_hh	q13a_hhnumb	q14_hohage	q15_hohgnd	q16_hohmar	q16a_hohmale	q17_resedu	q18_hohedu	q24e_hhdog	q24e_bomadog	q29_wormp	q30_wormcorn	q31_wormage	q32_wormageill	q33a_epilepsy	q33b_born	q33c_cough	q33d_stomach	q33e_other_specify	q34a_source1	q34b_source2	q34c_source3	q34d_source4	q34_other_specify	q35a_prevent1	q35b_cooking	q35c_wash	q35d_shoes	q35_other_specifz	q36_illness	q36a_respondent	q36b_children	q37_doctor	q38_medicine	q39_number	q40_adultstreated	q40_children1_treated	q41_hhaware	q42_hhpartic	q43_notattend	q43a_hhnotattend
5	Combined	Maaloni	Maasai	Self	Maasa		1	60		5	60	Male	Married	1	No formal education	No formal education		4	Yes	Moderately concerned	Children only	Children only	No	No	Yes	Yes		Don't know	Don't know	Don't know	Don't know		No	Yes	No	No		Yes	No	Yes	No			0	1	No	No	NOT INFORMED ABOUT THE PROGRAM	SCHOOLING
6	Combined	Maaloni	Maasai	Self	Maasa		1	25		8		Male	Single		Primary (standard 1-7)	Primary (standard 1-7)		0	Yes	Very concerned	Children only	Children only	No	No	No	Yes		Yes	Yes	No	No		No	Yes	No	Yes		Yes		Yes	No			0	0	Yes	Yes
7	Combined	Maaloni	Maasai	Spouse	Maasa		2	62		5	62	Female	Married		No formal education	No formal education		1	No	Not at all concerned	Both childen and aldults	Both childen and aldults	No	No	No	Yes		Yes	Yes				No	Yes	Yes	No		No	Not applicable	Not applicable	Not applicable	Not applicable		0	0	No	No	NOT INFORMED ABOUT THE PROGRAM	NOT INFORMED ABOUT THE PROGRAM
8	Combined	Maaloni	Maasai	Self	Maasa		1			4		Male	Married	2	Primary (standard 1-7)	Primary (standard 1-7)		0	No	Not at all concerned	Children only	Children only	Don't know	No	No	Yes		Yes	No	No	No		No	No	Yes	Yes		No	Not applicable	Not applicable	Not applicable	Not applicable		0	0	No	Yes
9	Combined	Maaloni	Maasai	Self	Maasa		1			8		Male		2	No formal education	No formal education		5	Yes	Moderately concerned	Both childen and aldults	Both childen and aldults	Don't know	Don't know	Yes	Yes		Yes	Yes	No	No		No	Yes	Yes	Yes		Yes	No	Yes	No		0	0	0	No	No	NOT INFORMED ABOUT THE PROGRAM	FARMING
10	Combined	Maaloni		Spouse	Maasa		2	33	3	8		Male	Married	2	No formal education	Primary (standard 1-7)	1		No	Very concerned	Don't know	Don't know																No	Not applicable	Not applicable	Not applicable	Not applicable				Yes	Yes
11	Combined	Maaloni	Maasai	Self	Sonjo		2	36	14	15	56	Male	Married	3	No formal education	No formal education	1		No	Very concerned	Don't know	Don't know																No	Not applicable	Not applicable	Not applicable	Not applicable				Yes	Yes
12	Combined	Maaloni	Maasai	Spouse	Maasa		2	65	26	23		Male	Married	5	No formal education	No formal education	9		No	Moderately concerned	Don't know	Don't know																No	Not applicable	Not applicable	Not applicable	Not applicable				No	No	HERDING CATTLES	HERDING CATTLES
13	Combined	Maaloni		Self	Maasa		1	44		22	44	Male	Married	4	Primary (standard 1-7)	HoH is respondent	2	7	Yes	Moderately concerned	Children only	Children only	Don't know	Don't know	Don't know	Yes		Yes	Yes	Don't know	Don't know		Don't know	Don't know	Yes	Don't know		No	Not applicable	Not applicable	Not applicable	Not applicable				Yes	Yes
85	Combined	Saitsambu	Kiswahili	Self	Maasa		1	28		4	28	Male	Married	2	Primary (standard 1-7)	Primary (standard 1-7)		3	No	Not at all concerned	Children only	Children only	No	No	Yes	Yes		Yes	No	Don't know	Don't know		Don't know	Yes	No	Don't know		No	Not applicable	Not applicable	Not applicable	Not applicable	0	0	0	Yes	Yes
86	Combined	Saitsambu		Self	Maasa		1	23		5	23	Male	Married	1	Primary (standard 1-7)	Primary (standard 1-7)		3	No	Not at all concerned	Children only	Children only	No	No	No	Yes		Yes	No	No	Yes		Don't know	Yes	Yes	Yes		Yes						2	0	Yes	Yes
87	Combined	Saitsambu	Maasai	Self	Maasa		1	37		5	37	Male	Married	2	No formal education	No formal education		4	No	Not at all concerned	Children only	Children only	Don't know	Don't know	Don't know	Don't know		Yes	No	No	No		No	Yes	Yes	Yes		No	Not applicable	Not applicable	Not applicable	Not applicable	0	0	0	Yes	Yes
88	Combined	Saitsambu		Self	Maasa		1	30		7		Male	Married	1	No formal education	HoH is respondent	4	7	No	Moderately concerned	Children only	Children only	Don't know	Don't know	Yes	Don't know		Yes	Yes	No	No		No	Don't know	Yes	No		Yes	No	Yes	No				1	No	No		NOT INFORMED ABOUT THE PROGRAM
89	Combined	Saitsambu	Maasai	Self	Maasa		1	45		6		Male	Married	4	No formal education	HoH is respondent	2	8	No	Very concerned	Children only	Children only	Don't know	Don't know	Don't know	Yes		Yes	Yes	Don't know	Don't know		No	Yes	Yes	Yes		No	Not applicable	Not applicable	Not applicable	Not applicable				Yes	Yes
90	Combined	Saitsambu	Maasai	Spouse	Maasa		2	35		11		Female	Married		No formal education	No formal education		4	No	Not at all concerned	Don't know	Don't know																No	Not applicable	Not applicable	Not applicable	Not applicable	0	0	0	Yes	Yes
91	Combined	Saitsambu	Maasai	Spouse	Maasa		1	29		6		Female	Married	1	No formal education	No formal education		4	No	Not at all concerned	Don't know	Don't know																No	Not applicable	Not applicable	Not applicable	Not applicable	0	0	0	Yes	Yes
92	Combined	Saitsambu	Maasai	Self	Maasa		1	26	4	4		Male	Married		No formal education	No formal education	1		No	Moderately concerned	Don't know	Don't know																No	Not applicable	Not applicable	Not applicable	Not applicable				No	No	NOT INFORMED ABOUT THE PROGRAM	NOT INFORMED ABOUT THE PROGRAM
118	Combined	Olorien/Magaiduru	Kiswahili	Self	Maasa		1	70		12	70	Male	Married	3	No formal education	No formal education		5	Yes	Very concerned	Both childen and aldults	Both childen and aldults	Don't know	Don't know	Yes	Yes		Yes	Don't know	Don't know	Don't know		Yes	No	No	No		Yes	No	Yes	No				1	Yes	Yes
119	Combined	Olorien/Magaiduru	Kiswahili	Spouse	Maasa		2	25		4	32	Male	Married	1	Primary (standard 1-7)	Primary (standard 1-7)		5	Yes	Not at all concerned	Children only	Children only	Don't know	Don't know	Yes	Don't know		Don't know	Don't know	Don't know	Don't know		Don't know	Don't know	Yes	Don't know		No	Not applicable	Not applicable	Not applicable	Not applicable				Yes	Yes
120	Combined	Olorien/Magaiduru	Kiswahili	Self	Maasa		1	36		6	36	Male	Married	1	Primary (standard 1-7)	Primary (standard 1-7)		4	Yes	Moderately concerned	Both childen and aldults	Both childen and aldults	Don't know	Don't know	Yes	Yes		Yes	Don't know	Don't know	Don't know		Don't know	Yes	Don't know	Don't know		No	Not applicable	Not applicable	Not applicable	Not applicable				Yes	Yes
121	Combined	Olorien/Magaiduru	Kiswahili	Self	Maasa		1	35		8	35	Male	Married	2	Primary (standard 1-7)	Primary (standard 1-7)		5	No	Moderately concerned	Both childen and aldults	Both childen and aldults	Don't know	Don't know	Yes	Don't know		Don't know	Don't know	Don't know	Don't know		Don't know	Yes	Don't know	Don't know		No	Not applicable	Not applicable	Not applicable	Not applicable				Yes	Yes
122	Combined	Olorien/Magaiduru	Maasai	Self	Maasa		1	45		10	45	Male	Married	2	No formal education	No formal education		6	Yes	Very concerned	Children only	Both childen and aldults	No	Yes	No	Yes		Yes	Yes	No	No	DIRTY WATER	No	Yes	Yes	No		Yes	Yes	Yes	No			0	2	Yes	Yes
123	Combined	Olorien/Magaiduru	Maasai	Self	Maasa		1	32		10	32	Male	Married	1	Primary (standard 1-7)	Primary (standard 1-7)		4	Yes	Very concerned	Both childen and aldults	Children only	No	Yes	No	Yes		Yes	Yes	No	No		No	Yes	Yes	No		No	Not applicable	Not applicable	Not applicable	Not applicable		0	0	Yes	Yes
124	Combined	Olorien/Magaiduru	Maasai	Child	Maasa		1	25		1	0	Male	Single		Primary (standard 1-7)	Primary (standard 1-7)		4	No	Very concerned	Children only	Children only	No	Yes	Yes	Yes		No	Yes	No	No		No	Yes	Yes	Yes		No	Not applicable	Not applicable	Not applicable	Not applicable		0	0	No	Yes
125	Combined	Olorien/Magaiduru		Self	Maasa		2	21		4	0	Male	Single		Technical training/college			0	Yes	Very concerned	Children only	Both childen and aldults	No	Yes	No	Yes		Yes	Yes	No	No		No	Yes	Yes	Yes		No	Not applicable	Not applicable	Not applicable	Not applicable		0	0	Yes	Yes
126	Combined	Olorien/Magaiduru	Maasai	Self	Maasa		1	24		10	24	Male	Married	2	Secondary O level (F1-4)	Secondary O level (F1-4)		2	Yes	Very concerned	Children only	Both childen and aldults	No	Yes	Yes	No		Yes	Yes	No	No		No	Yes	Yes	No		No	Not applicable	Not applicable	Not applicable	Not applicable		0	0	Yes	Yes
127	Combined	Olorien/Magaiduru	Maasai	Parent	Maasa		2	27		6		Male	Married	2	No formal education	No formal education		4	Yes	Very concerned	Children only	Both childen and aldults	No	Yes	No	Yes		Yes	Yes	No	No		No	Yes	Yes	Yes		No	Not applicable	Not applicable	Not applicable	Not applicable		0	0	Yes	Yes
146	Combined	Olorien/Magaiduru	Kiswahili	Spouse	Maasa		2	40		9	60	Male	Married	4	Primary (standard 1-7)	No formal education		4	No	Moderately concerned	Don't know	Don't know	Don't know	Don't know	Don't know	Don't know		Don't know	Don't know	Don't know	Don't know		Don't know	Don't know	Don't know	Don't know		No	Not applicable	Not applicable	Not applicable	Not applicable				Yes	Yes
147	Combined	Olorien/Magaiduru	Kiswahili	Self	Maasa		1	30		7	30	Male	Married	1	Primary (standard 1-7)	Primary (standard 1-7)		0	Yes	Not at all concerned	Don't know	Don't know																No	Not applicable	Not applicable	Not applicable	Not applicable				Yes	Yes
128	Combined	Olorien/Magaiduru	Kiswahili	Self	Maasa		1	31		6	31	Male	Married	1	Secondary O level (F1-4)	Secondary O level (F1-4)		0	No	Moderately concerned	Children only	Children only	Don't know	Don't know	Yes	Don't know		Yes	Don't know	Don't know	Don't know		No	Yes	Yes	Don't know		No	Not applicable	Not applicable	Not applicable	Not applicable				Yes	Yes	HERDING CATTLES
129	Combined	Olorien/Magaiduru	Kiswahili	Self	Maasa		1	40		9	40	Male	Married	2	No formal education	No formal education		2	Yes	Very concerned	Children only	Children only	No	No	Yes	Yes		Yes	Yes	No	No		No	Yes	Yes	No		Yes	No	Yes	Yes	Yes	2			Yes	Yes
130	Combined	Olorien/Magaiduru	Kiswahili	Self	Maasa		1	32		8	32	Male	Married	2	Primary (standard 1-7)	Primary (standard 1-7)		2	Yes	Moderately concerned	Children only	Children only	No	No	Yes	Yes		Yes	Yes	No	No		No	Yes	Yes	No		Yes	No	Yes	Yes	Yes	1			Yes	Yes
131	Combined	Olorien/Magaiduru	Kiswahili	Spouse	Maasa		2	21		19	36	Male	Married	4	Primary (standard 1-7)	Primary (standard 1-7)		3	No	Moderately concerned	Don't know	Don't know																No	Not applicable	Not applicable	Not applicable	Not applicable				Yes	Yes
132	Combined	Olorien/Magaiduru	Maasai	Self	Maasa		1	28		5	28	Male	Married	1	No formal education	No formal education		0	Yes	Very concerned	Children only	Children only	No	Yes	Yes	Yes		Yes	Yes	No	No		No	Yes	Yes	No		Yes	No	Yes	No				2	Yes	Yes
134	Combined	Olorien/Magaiduru	Maasai	Self	Maasa		1	58		10	58	Male	Married	2	No formal education	No formal education		3	Yes	Very concerned	Children only	Adults only	No	Yes	Yes	Yes		Yes	Yes	No	No		No	Yes	Yes	No		No	Not applicable	Not applicable	Not applicable	Not applicable		0	0	Yes	Yes
135	Combined	Olorien/Magaiduru	Maasai	Parent	Maasa		2	55		5	55	Male		0	No formal education	No formal education		4		Very concerned	Children only	Adults only	No	Yes	No	Yes		Yes	No	Yes	No		No	Yes	No	No		Yes	No	Yes	Yes	Yes	3		1	Yes	Yes
136	Combined	Olorien/Magaiduru	Maasai	Parent	Maasa		2	45		8	45	Female	Married	0	Primary (standard 1-7)	Primary (standard 1-7)		6	Yes	Very concerned	Children only	Both childen and aldults	No	Yes	No	No		Yes	No	No	No		No	Yes	No	No		Yes					0	0	2	Yes	Yes
138	Combined	Olorien/Magaiduru	Maasai	Self	Maasa		1	32		5	32	Male	Married	1	No formal education	No formal education		3		Very concerned	Children only	Both childen and aldults		Yes				Yes				DIRTY WATER		Yes				No	Not applicable	Not applicable	Not applicable	Not applicable		0	0	Yes	Yes
139	Combined	Olorien/Magaiduru	Maasai	Self	Maasa		1	30		6	30	Male	Married	2	Primary (standard 1-7)	Primary (standard 1-7)		3	Yes	Very concerned	Children only	Adults only	No	Yes	No	No		Yes	Yes	No	No		No	Yes	Yes	No		Yes							3	Yes	Yes
140	Combined	Olorien/Magaiduru	Maasai	Self	Sonjo		2	27		7	27	Female	Married	1	No formal education	No formal education		3	Yes	Very concerned	Children only	Children only	Yes	Yes	No	No		Yes	Yes	No	No	DIRTY WATER	No	Yes	No	No		Yes						0	2	Yes	Yes
141	Combined	Olorien/Magaiduru	Maasai	Self	Maasa		1	65		7	65	Male	Married	2	No formal education	No formal education		1	No	Very concerned	Children only	Children only	No	Yes	Don't know	Don't know		Yes	Don't know	Don't know	Don't know		Don't know	Yes	Don't know	Don't know		No	Not applicable	Not applicable	Not applicable	Not applicable				Yes	Yes
142	Combined	Olorien/Magaiduru	Maasai	Spouse	Maasa		1	50		8	50	Female	Married	2	No formal education	No formal education		1	Yes	Very concerned	Children only	Children only	Don't know	Don't know	Don't know	Yes		Yes	Don't know	Don't know	Don't know		Don't know	Yes	Don't know	Don't know		No	Not applicable	Not applicable	Not applicable	Not applicable		0	0	Yes	Yes
152	Combined	Olorien/Magaiduru	Kiswahili	Spouse	Maasa		2	30		4	36	Female	Married	1	No formal education	No formal education		2	No	Not at all concerned	Both childen and aldults	Both childen and aldults	Don't know	Don't know	Don't know	Don't know		Yes	Don't know	Don't know	Don't know		Don't know	Don't know	Don't know	Don't know		No	Not applicable	Not applicable	Not applicable	Not applicable				Yes	Yes
153	Combined	Olorien/Magaiduru	Kiswahili	Self	Maasa		1	29		4	29	Male	Married	1	Primary (standard 1-7)	HoH is respondent		0	No	Moderately concerned	Both childen and aldults	Both childen and aldults	Don't know	Don't know	Don't know	Yes		Yes	Don't know	Don't know	Don't know		Don't know	Yes	Yes	Don't know		No	Not applicable	Not applicable	Not applicable	Not applicable				Yes	Yes
117	Combined	Olorien/Magaiduru	Kiswahili	Child	Maasa		1	27		8	78	Male	Married	6	Secondary O level (F1-4)	No formal education		4	No	Very concerned	Children only	Children only	No	No	Yes	No		Yes	Yes	No	No		No	Yes	Yes	No		Yes	No	Yes	Yes	Yes	1			Yes	Yes
133	Combined	Olorien/Magaiduru	Maasai	Self	Maasa		1	35		4	35	Male	Married	1	Primary (standard 1-7)	Primary (standard 1-7)		1	No	Not at all concerned	Children only	Both childen and aldults	No	Yes	No	No	FEELING HUNGRY	Yes	No	No	No		No	Yes	Yes	No		No	Not applicable	Not applicable	Not applicable	Not applicable		0	0	Yes	Yes
137	Combined	Olorien/Magaiduru	Maasai	Self	Maasa		1	48		7	48	Male	Married	1	Primary (standard 1-7)	Primary (standard 1-7)		1	No	Moderately concerned	Children only	Children only	No	Yes	No	No		No	No	No	No	DIRTY WATER	No	Yes	Yes	Yes		No	Not applicable	Not applicable	Not applicable	Not applicable		0	0	Yes	Yes
143	Combined	Olorien/Magaiduru	Kiswahili	Child	Maasa		1	27		20		Male	Married	4	Secondary O level (F1-4)	No formal education		1	No	Moderately concerned	Children only	Children only	Don't know	Don't know	Don't know	Don't know		Yes	Yes	No	No		No	Yes	Yes	No		No	Not applicable	Not applicable	Not applicable	Not applicable				Yes	Yes	WE WENT TO THE FUNERAL	WE WENT TO THE FUNERAL
144	Combined	Olorien/Magaiduru	Kiswahili	Spouse	Maasa		2	25		4	25	Female	Married	1	Primary (standard 1-7)	HoH is respondent		0	Yes	Very concerned	Children only	Children only	Don't know	Don't know	Yes	Don't know		Yes	Don't know	Don't know	Don't know		Don't know	Yes	Don't know	Don't know		No	Not applicable	Not applicable	Not applicable	Not applicable				Yes	Yes
145	Combined	Olorien/Magaiduru	Kiswahili	Self	Maasa		1	48		13	48	Male	Married	2	Primary (standard 1-7)	Primary (standard 1-7)		0	No	Moderately concerned	Both childen and aldults	Both childen and aldults	Don't know	Don't know	Yes	Yes		Yes	Don't know	Don't know	Don't know		Don't know	Yes	Yes	Don't know		No	Not applicable	Not applicable	Not applicable	Not applicable				Yes	Yes
148	Combined	Olorien/Magaiduru	Maasai	Self	Maasa		1	70		8	70	Male	Married	2	No formal education	No formal education		2	Yes	Very concerned	Both childen and aldults	Both childen and aldults	No	Yes	No	Yes		Yes	Don't know	Don't know	Don't know	DIRTY WATER	Don't know	Yes	Yes	Don't know		No	Not applicable	Not applicable	Not applicable	Not applicable		0	0	Yes	Yes
149	Combined	Olorien/Magaiduru	Maasai	Spouse	Maasa		2	35		5	35	Female	Married	4	No formal education	No formal education		4	No	Not at all concerned	Don't know	Don't know																No	Not applicable	Not applicable	Not applicable	Not applicable	0	0	0	Yes	Yes
150	Combined	Olorien/Magaiduru	Maasai	Spouse	Maasa		2	30		5	30	Female	Married		No formal education	No formal education		4	Yes	Very concerned	Don't know	Don't know																No	Not applicable	Not applicable	Not applicable	Not applicable	0	0	0	Yes	Yes
151	Combined	Olorien/Magaiduru	Maasai	Self	Maasa		1	60		10	60	Male	Married	1	Primary (standard 1-7)	Primary (standard 1-7)		1	No	Not at all concerned	Children only	Both childen and aldults	No	Yes	No	Yes		Yes	No	No	No		No	Yes	Don't know	Don't know	DRINKING BOILED WATER	No	Not applicable	Not applicable	Not applicable	Not applicable	0	0	0	Yes	Yes
154	Combined	Olorien/Magaiduru	Kiswahili	Self	Maasa		1	36		5	36	Male	Married	1	No formal education	HoH is respondent		1	No	Moderately concerned	Children only	Children only	Don't know	Don't know	Don't know	Yes		Don't know	Don't know	Don't know	Don't know		Don't know	Yes	Don't know	Don't know		Yes	No	Yes	No				1	Yes	Yes
29	Combined	Maaloni	Maasai	Spouse	Maasa		2	36		7					Primary (standard 1-7)	Primary (standard 1-7)	5	10	No	Not at all concerned	Children only	Children only	Don't know	Don't know	No	Yes		Yes	Yes	No	No		No	Yes	Yes	Yes		No	Not applicable	Not applicable	Not applicable	Not applicable	0	0	0	Yes	Yes
30	Combined	Maaloni	Maasai	Spouse	Maasa		2	50		10		Male	Married	4	No formal education	No formal education		1	No	Very concerned	Children only	Children only	Don't know	Don't know	Don't know	Yes		Yes	Don't know	Don't know	Don't know		Don't know	Don't know	Yes	Don't know		No	Not applicable	Not applicable	Not applicable	Not applicable				Yes	Yes
31	Combined	Maaloni	Maasai	Spouse	Maasa		2	32		0	50	Male	Married	3	No formal education	No formal education		1	Yes	Very concerned	Children only	Children only	Don't know	Don't know	Don't know	Yes		Yes	Don't know	Don't know	Don't know		Don't know	Yes	Don't know	Don't know		No	Not applicable	Not applicable	Not applicable	Not applicable				No	No	NOT WELL INFORMED ABOUT THE PROGRAM
20	Combined	Maaloni		Self	Maasa		1	26	4	4		Male	Married	4	No formal education	No formal education	1		No	Moderately concerned	Don't know	Don't know																No	Not applicable	Not applicable	Not applicable	Not applicable				No	No	NOT INFORMED ABOUT THE PROGRAM
15	Combined	Maaloni	Maasai	Spouse	Maasa		2	27	4	5		Female	Married		No formal education	No formal education	0		No	Not at all concerned	Don't know	Don't know																No	Not applicable	Not applicable	Not applicable	Not applicable	0			Yes	Yes
16	Combined	Maaloni	Maasai	Spouse	Maasa		2	32	3	5		Female	Married		No formal education	No formal education	4	4	No	Not at all concerned	Don't know	Don't know																No	Not applicable	Not applicable	Not applicable	Not applicable	0			Yes	Yes
21	Combined	Maaloni	Maasai	Spouse	Maasa		2	29	7	7		Female	Married	1	No formal education	No formal education	2	4	No	Not at all concerned	Don't know	Don't know																No	Not applicable	Not applicable	Not applicable	Not applicable	0			Yes	Yes	MARKETING
22	Combined	Maaloni	Maasai	Spouse	Maasa		2	30	7	7		Female	Married		No formal education	No formal education	10		No	Not at all concerned	Don't know	Don't know																No	Not applicable	Not applicable	Not applicable	Not applicable	0	0	0	No	No	TRAVEL	HERDING CATTLES
24	Combined	Maaloni	Maasai	Spouse	Maasa		2	27	8	4		Female	Married		No formal education	No formal education	3		No	Not at all concerned	Don't know	Don't know																No	Not applicable	Not applicable	Not applicable	Not applicable		0	0	No	No	FARMING	MARKETING
25	Combined	Maaloni	Maasai	Spouse	Maasa		2	34	5	5		Female	Married		No formal education	No formal education	0	1	No	Not at all concerned	Don't know	Don't know																No	Not applicable	Not applicable	Not applicable	Not applicable	0	0	0	No	No	HERDING CATTLES	NO ONE HAS ALLOWED TO TAKE THE CHILD TO THE PROGRAM IF NOT YOURS
26	Combined	Maaloni	Maasai	Spouse	Maasa		2	36		6	52	Male	Married	3	No formal education	No formal education	0	3	No	Not at all concerned	Don't know	Don't know																No	Not applicable	Not applicable	Not applicable	Not applicable				Yes	Yes
27	Combined	Maaloni		Self	Maasa		1	32	5	4	32	Male	Married	1	Secondary A level (F5-6)	HoH is respondent	2	4	No	Very concerned	Children only	Children only				Yes		Yes	Don't know	Don't know	Don't know		Don't know	Yes	Yes	Don't know		Yes	No	Yes	No					Yes	Yes
28	Combined	Maaloni		Child	Maasa		1	22	2	4		Male	Married	3	Primary (standard 1-7)	No formal education	4	7	No	Very concerned	Don't know	Don't know																No	Not applicable	Not applicable	Not applicable	Not applicable				Yes	Yes
1	Combined	Maaloni	Maasai	Self	Maasa		1	24		6		Male	Single		No formal education	No formal education		0	No	Not at all concerned	Don't know	Don't know																No	Not applicable	Not applicable	Not applicable	Not applicable	0	0	0	Yes	Yes	MARKETING
2	Combined	Maaloni	Maasai	Parent	Maasa		1	65		3		Female	Married		No formal education	No formal education		4	Yes	Moderately concerned	Both childen and aldults	Both childen and aldults	No	No	No	Yes		Yes	Yes	Don't know	Don't know		No	Yes	Yes	Yes		No	Not applicable	Not applicable	Not applicable	Not applicable	0	0	0	Yes	Yes	NOT INFORMED ABOUT THE PROGRAM	HERDING CATTLES
3	Combined	Maaloni	Maasai	Parent	Maasa		2	21		6		Female	Married		No formal education	No formal education		2	No	Not at all concerned	Both childen and aldults	Both childen and aldults	No	No	No	Yes		Yes	Yes	No	No		No	Yes	Yes	Yes		Yes						1	0	Yes	Yes
4	Combined	Maaloni	Maasai	Child	Maasa		1	24		5		Male	Single		Primary (standard 1-7)	Primary (standard 1-7)		2	No	Not at all concerned	Both childen and aldults	Both childen and aldults	No	No	No	Yes		Yes	No	No	No		No	Yes	Yes	No		No	Not applicable	Not applicable	Not applicable	Not applicable	0	0	0	Yes	Yes	MARKETING
14	Combined	Maaloni			Maasa		2	21	6	7		Female	Married		Secondary O level (F1-4)	Secondary O level (F1-4)	2		No	Not at all concerned	Children only	Children only	No	No	Yes	No		No	No	Yes	No		No	Yes	No	No		Yes		Yes	Yes	Yes	1	0	0	Yes	Yes
17	Combined	Maaloni	Maasai	Self	Maasa		1	26		5	50	Male	Married	4	No formal education	No formal education	1	4	No	Not at all concerned	Don't know	Don't know																No	Not applicable	Not applicable	Not applicable	Not applicable				No	No	NOT INFORMED ABOUT THE PROGRAM	MISS INFORMED ABOUT THE VENUE
18	Combined	Maaloni	Kiswahili	Self	Maasa		1	30		5	30	Male	Married	1	Primary (standard 1-7)	HoH is respondent	0	2	Yes	Very concerned	Children only	Children only	Don't know	Don't know	Yes	Yes		Yes	Don't know	Don't know	Don't know		Don't know	Don't know	Yes	Yes		No	Not applicable	Not applicable	Not applicable	Not applicable				No	No	FARMING	FARMING
19	Combined	Maaloni	Maasai	Spouse	Maasa		2	32		6	48	Male	Married	2	Primary (standard 1-7)	No formal education	0	4	No	Not at all concerned	Don't know	Don't know																No	Not applicable	Not applicable	Not applicable	Not applicable				Yes	Yes
273	Combined	Maaloni	Maasai	Spouse	Maasa		2	35	6	7		Male	Married		No formal education	No formal education	6	6	No	Moderately concerned	Don't know	Don't know																No	Not applicable	Not applicable	Not applicable	Not applicable		0	0	Yes	Yes
274	Combined	Maaloni	Maasai	Spouse	Maasa		2	32	4	5		Male	Married	2	No formal education	No formal education	0	6	No	Not at all concerned	Don't know	Don't know																No	Not applicable	Not applicable	Not applicable	Not applicable		0	0	Yes	Yes
275	Combined	Maaloni	Maasai	Spouse	Maasa		2	30	2	7	0				No formal education	No formal education	5	5	Yes	Very concerned	Children only	Children only	No	Yes	Yes	No		Yes	Yes	No	Don't know		No	Yes	Yes	Don't know		No	Not applicable	Not applicable	Not applicable	Not applicable		0	0	Yes	Yes
276	Combined	Maaloni	Maasai	Self	Maasa		1		11	12		Male	Married	5	No formal education	No formal education	6	20	No	Not at all concerned	Don't know	Don't know																No	Not applicable	Not applicable	Not applicable	Not applicable		0	0	Yes	Yes
277	Combined	Maaloni	Maasai	Spouse	Maasa		2	29	5	4		Male	Married	2	No formal education	No formal education	3	20	No	Not at all concerned	Don't know	Don't know																No	Not applicable	Not applicable	Not applicable	Not applicable		0	0	Yes	Yes
278	Combined	Maaloni	Maasai	Self	Maasa		1	33	5	4	RS	Male	Married	1	No formal education	HoH is respondent	3	9	No	Moderately concerned	Children only	Children only	Don't know	Don't know	Don't know	Don't know		Don't know	Don't know	Don't know	Don't know		Don't know	Don't know	Don't know	Don't know		No	Not applicable	Not applicable	Not applicable	Not applicable				Yes	Yes
279	Combined	Maaloni	Kiswahili	Self	Maasa		1	32	2	4	RS	Male	Married	1	Primary (standard 1-7)	HoH is respondent	2	4	No	Moderately concerned	Both childen and aldults	Children only	No	No	No	Yes		Yes	Yes	No	No		Don't know	Yes	Don't know	Don't know		Yes	No	Yes	No				1	Yes	Yes
280	Combined	Maaloni	Maasai	Child	Maasa		1	19	2	7		Male	Married	6	Primary (standard 1-7)	No formal education	1	3	No	Moderately concerned	Children only	Children only	Don't know	Don't know	Don't know	Yes		Yes	Don't know	Don't know	Don't know		Don't know	Yes	Don't know	Don't know		No	Not applicable	Not applicable	Not applicable	Not applicable				Yes	Yes
281	Combined	Maaloni	Kiswahili	Self	Maasa		2	39	4	3	RS	Female	Married	4	No formal education	HoH is respondent	2	5	Yes	Very concerned	Children only	Children only	No	No	Yes	Yes		Yes	No	No	No		No	Yes	Yes	No		Yes	Yes		No			1		Yes	Yes
282	Combined	Maaloni	Maasai	Self	Maasa		1	41	5	7	RS	Male	Married	3	No formal education	HoH is respondent	1	4	No	Moderately concerned	Children only	Children only	Don't know	Don't know	Don't know	Yes		Yes	Yes	No	No		No	Yes	Yes	No		No	Not applicable	Not applicable	Not applicable	Not applicable				Yes	Yes
254	Combined	Maaloni		Child	Maasa		2	18	4	4		Male	Married	5	Primary (standard 1-7)	No formal education	0	3	No	Moderately concerned	Children only	Children only	Don't know	Don't know	Don't know	Don't know		Don't know	Don't know	Don't know	Don't know		Don't know	Don't know	Don't know	Don't know		No	Not applicable	Not applicable	Not applicable	Not applicable				Yes	Yes
255	Combined	Maaloni	Maasai	Spouse	Maasa		2	28	2	3	44	Male	Married	1	Primary (standard 1-7)	Primary (standard 1-7)	1	4	No	Moderately concerned	Children only	Children only	No	No	No	Yes		Yes	No	No	No		No	Yes	Yes	Yes		No	Not applicable	Not applicable	Not applicable	Not applicable				Yes	Yes
256	Combined	Maaloni		Self	Maasa		1	34	6	6	RS	Male	Married	2	No formal education	HoH is respondent	3	7	Yes	Very concerned	Children only	Children only	Don't know	Don't know	Don't know	Yes		Yes	Yes	Don't know	Don't know		Don't know	Yes	Don't know	Don't know		No	Not applicable	Not applicable	Not applicable	Not applicable				Yes	Yes
257	Combined	Maaloni	Maasai	Self	Maasa		1	31	8	4	RS	Male	Married	1	No formal education	HoH is respondent	1	6	Yes	Very concerned	Children only	Children only	No	No	No	Yes		Yes	No	No	No		Don't know	Yes	Don't know	Don't know		Yes	No	Yes	No					Yes	Yes
258	Combined	Maaloni	Kiswahili	Self	Maasa		1	42	5	6		Male	Married	1	Primary (standard 1-7)	HoH is respondent	4	10	No	Moderately concerned	Children only	Children only	Don't know	Don't know	Don't know	Yes		Don't know	Don't know	Don't know	Don't know		Don't know	Yes	Don't know	Don't know		No	Not applicable	Not applicable	Not applicable	Not applicable				Yes	Yes
259	Combined	Maaloni	Maasai	Self	Maasa		1	68	6	3	0		Married	2	No formal education	No formal education	1	10	No	Not at all concerned	Don't know	Don't know																No	Not applicable	Not applicable	Not applicable	Not applicable		0	0	Yes	Yes	NOT INFORMED ABOUT THE PROGRAM
260	Combined	Maaloni		Self	Maasa		1	27	6	3		Male	Single	0	Primary (standard 1-7)	Primary (standard 1-7)	1	10	No	Not at all concerned	Both childen and aldults	Both childen and aldults	No	Yes	No	No		Yes	Yes	No	No		No	Yes	No	No	WORMS TREATMENT	No	Not applicable	Not applicable	Not applicable	Not applicable		0	0	Yes	Yes		BEING INFORMED THAT THE PROGRAM ONLY FOR THE CHILDREN
261	Combined	Maaloni	Maasai	Self	Maasa		1	30	6	2	30	Male	Married	2	No formal education	No formal education	1	10	No	Not at all concerned	Don't know	Don't know	Don't know	Don't know	Don't know	Don't know		Don't know	Don't know	Don't know	Don't know		Don't know	Don't know	Don't know	Don't know		No	Not applicable	Not applicable	Not applicable	Not applicable		0	0	Yes	Yes	NOT INFORMED ABOUT THE PROGRAM	BEING INFORMED THAT THE PROGRAM ONLY FOR THE CHILDREN
262	Combined	Maaloni	Maasai	Spouse	Maasa		2	29	9	9	35	Male	Married	2	No formal education	No formal education	1	5	Yes	Moderately concerned	Children only	Children only	Don't know	Don't know	Yes	Yes		Yes	Yes	No	No		Don't know	Yes	Yes	No		Yes	No	Yes	Yes	Yes	1	0	0	Yes	Yes
263	Combined	Maaloni	Maasai	Child	Maasa		1	23	22	5	70	Male	Married	1	Primary (standard 1-7)	Primary (standard 1-7)	0	40	Yes	Very concerned	Both childen and aldults	Both childen and aldults	Don't know	Yes	Yes	Yes		Yes	Yes	Yes	Yes		Don't know	Yes	Yes	No		No	Not applicable	Not applicable	Not applicable	Not applicable		0	0	Yes	Yes
264	Combined	Maaloni	Maasai	Self	Maasa		1	35	22	2	35				No formal education	No formal education	1	40	No	Not at all concerned	Both childen and aldults	Both childen and aldults	Don't know	Don't know	Yes	Yes		Yes	Yes	Don't know	Don't know		Don't know	Yes	Yes	No		No	Not applicable	Not applicable	Not applicable	Not applicable		0	0	Yes	Yes
265	Combined	Maaloni	Maasai	Child	Maasa		1	26	22	7	26	Male	Single		Primary (standard 1-7)	Primary (standard 1-7)	5	40	No	Not at all concerned	Don't know	Don't know	Don't know	Don't know	Don't know	Don't know		Don't know	Don't know	Don't know	Don't know		Don't know	Don't know	Don't know	Don't know		No	Not applicable	Not applicable	Not applicable	Not applicable		0	0	Yes	Yes
266	Combined	Maaloni		Self	Maasa		1		4	5		Male	Married	1	No formal education	No formal education	2	6	Yes	Moderately concerned	Both childen and aldults	Both childen and aldults	No	No	Yes	Yes		Yes	Yes	No	No		No	Yes	Yes	No		No	Not applicable	Not applicable	Not applicable	Not applicable		0	0	Yes	Yes
267	Combined	Maaloni	Maasai	Self	Maasa		1		5	8		Male	Married	1	No formal education	No formal education	2	10	No	Not at all concerned	Don't know	Don't know																No	Not applicable	Not applicable	Not applicable	Not applicable		0	0	Yes	Yes
268	Combined	Maaloni	Maasai	Self	Maasa		1		22	12		Male	Married	2	No formal education	No formal education	3	30	No	Not at all concerned	Don't know	Don't know																No	Not applicable	Not applicable	Not applicable	Not applicable		0	0	Yes	Yes	HERDING CATTLES
269	Combined	Maaloni		Self	Maasa		1		10	5		Male	Married	1	No formal education	No formal education	1	6	No	Not at all concerned	Both childen and aldults	Both childen and aldults	No	No	Yes	Yes		Yes	Yes	No	No		Don't know	Yes	Yes	Don't know		No	Not applicable	Not applicable	Not applicable	Not applicable		0	0	Yes	Yes	DOING BUSINESS
270	Combined	Maaloni	Maasai	Spouse	Maasa		2	38	3	6		Male	Married	4	No formal education	No formal education	0	1	Yes	Very concerned	Children only	Children only	Don't know	Don't know	Don't know	Yes	VOMITTE	Yes	Yes	No	No		No	Yes	Yes	Yes		No	Not applicable	Not applicable	Not applicable	Not applicable					Yes
271	Combined	Maaloni	Maasai	Self	Maasa		1	54	7	5	RS		Married	3	No formal education	HoH is respondent	4	12	Yes	Very concerned	Children only	Children only	No	No	No	Yes	MALNUTRITION	Yes	Don't know	Don't know	Don't know		Don't know	Yes	Don't know	Don't know		Yes	No	Yes	Yes	Yes	2			Yes	Yes
272	Combined	Maaloni	Maasai	Spouse	Maasa		2	35	4	8	50	Male	Married	4	Primary (standard 1-7)	Primary (standard 1-7)	4	5	No	Moderately concerned	Children only	Children only	No	No	No	Yes		Yes	No	No	No		No	Yes	No	No		No	Not applicable	Not applicable	Not applicable	Not applicable				Yes	Yes
313	Combined	ARASH	Maasai	Self	Maasa		1	28	15	4	RS	Male	Married	1	No formal education	No formal education	1	12	Yes	Moderately concerned	Both childen and aldults	Both childen and aldults	No	Yes	Yes	Yes		Yes	Yes	Yes	No		No	Yes	Yes	Yes		Yes	Yes	Yes	Yes	Yes	2	1	0	Yes	Yes	HERDING CATTLES
314	Combined	ARASH	Maasai	Self	Maasa		1	39	15	8	RS	Male	Married	1	No formal education	No formal education			Yes	Very concerned	Both childen and aldults	Both childen and aldults	Yes	Yes	Yes	Yes		Yes	Yes	Yes	Yes		No	Yes	Yes	Yes		Yes	No	Yes	Yes	Yes	1	0	0	Yes	Yes	HERDING CATTLES
315	Combined	ARASH	Maasai	Self	Maasa		1	45	15	7	RS	Male	Married	4	No formal education	No formal education	3		Yes	Moderately concerned	Both childen and aldults	Both childen and aldults	Yes	Yes	Yes	Yes		Yes	Yes	Yes	Don't know		No	Yes	Yes	Yes		No	Not applicable	Not applicable	Not applicable	Not applicable		0	0	Yes	Yes
316	Combined	ARASH	Maasai	Self	Maasa		1	29	17	4	RS	Male	Married	2	Primary (standard 1-7)	Primary (standard 1-7)	0	20	Yes	Moderately concerned	Both childen and aldults	Both childen and aldults	No	Yes	Yes	Yes		Yes	Yes	Yes	No		No	Yes	Yes	Yes		No	Not applicable	Not applicable	Not applicable	Not applicable		0	0	No	No	NO ONE AROUND IN THE HOUSE	NO ONE TAKE THE MEDICINE
317	Combined	ARASH	Maasai	Self	Maasa		1	60	9	7	RS	Male	Married	5	No formal education	HoH is respondent	7	20	No	Not at all concerned	Don't know	Don't know																No	Not applicable	Not applicable	Not applicable	Not applicable				Yes	Yes
319	Combined	ARASH	Kiswahili	Spouse	Maasa		2	34	7	5	40	Male	Married		Primary (standard 1-7)	Primary (standard 1-7)	2	7	Yes	Very concerned	Both childen and aldults	Children only	No	No	No	Yes		Yes	Yes	No	No		No	Yes	Yes	No		Yes	No	Yes	Yes	Yes				Yes	Yes
320	Combined	ARASH	Maasai	Self	Maasa		1	42	2	4	RS	Male	Married	2	No formal education	HoH is respondent	2	4	No	Not at all concerned	Don't know	Don't know																No	Not applicable	Not applicable	Not applicable	Not applicable				Yes	Yes
318	Combined	ARASH		Self	Maasa		1	36	7	4	RS	Male	Married		Primary (standard 1-7)	HoH is respondent	5	7	No	Not at all concerned	Children only	Children only	No	No	No	Yes		Don't know	Don't know	Don't know	Don't know		Don't know	Don't know	Don't know	Don't know		No	Not applicable	Not applicable	Not applicable	Not applicable				Yes	Yes
321	Combined	ARASH		Spouse	Maasa		2	32	5	7		Female	Married		Primary (standard 1-7)	Primary (standard 1-7)	4	5	Yes	Moderately concerned	Both childen and aldults	Both childen and aldults	No	Yes	Yes	Yes		Yes	Yes	No	No		No	Yes	Yes	Yes		Yes	No	Yes	Yes	Yes	1	0	0	Yes	Yes
322	Combined	ARASH	Maasai	Spouse	Maasa		2	27	5	4		Male	Married		No formal education	No formal education	1	5	Yes	Moderately concerned	Both childen and aldults	Both childen and aldults	No	Yes	Yes	Yes		Yes	Yes	Yes	Yes		Yes	Yes	Yes	Yes		Yes	Yes	No	Yes	Yes	1	0	0	Yes	Yes
323	Combined	ARASH	Maasai	Parent	Maasa		2	49		4		Female	Widowed		No formal education	No formal education	4	7	Yes	Moderately concerned	Both childen and aldults	Both childen and aldults	No	No	Yes	Yes		Yes	Yes	No	No		Don't know	Yes	Yes	Yes		No	Not applicable	Not applicable	Not applicable	Not applicable		0	0	Yes	Yes
324	Combined	ARASH	Maasai	Self	Maasa		1	37	20	3	RS	Male	Married	1	No formal education	No formal education	2	2	No	Not at all concerned	Don't know	Don't know																No	Not applicable	Not applicable	Not applicable	Not applicable		0	0		Yes	I WAS NOT AROUND
325	Combined	ARASH	Maasai	Self	Maasa		1	33	4	3	RS	Male	Married	1	Primary (standard 1-7)	Primary (standard 1-7)	4	4	No	Not at all concerned	Don't know	Don't know																No	Not applicable	Not applicable	Not applicable	Not applicable				Yes	Yes
326	Combined	ARASH	Maasai	Self	Maasa		1	36	10	4	RS	Male	Married	2	No formal education	No formal education	0	5	Yes	Moderately concerned	Both childen and aldults	Both childen and aldults	No	No	Yes	Yes		Yes	Yes	No	No		No	Yes	Yes	Yes		No	Not applicable	Not applicable	Not applicable	Not applicable		0	0	Yes	Yes	WENT TO THE MARKET
327	Combined	ARASH	Maasai	Self	Maasa		1	26	3	4		Female	Married		Primary (standard 1-7)	Primary (standard 1-7)	0	2	No	Not at all concerned	Don't know	Don't know																No	Not applicable	Not applicable	Not applicable	Not applicable		0	0	Yes	Yes
328	Combined	ARASH	Maasai	Self	Maasa		1	29	6	4	RS	Male	Married	0	No formal education	No formal education	0	5	Yes	Moderately concerned	Don't know	Don't know																No	Not applicable	Not applicable	Not applicable	Not applicable		0	0	Yes	Yes
329	Combined	ARASH	Maasai	Self	Maasa		1	28	18	6	RS	Male	Married	1	Primary (standard 1-7)	Primary (standard 1-7)	1	10	Yes	Not at all concerned	Both childen and aldults	Both childen and aldults	Don't know	Don't know	Don't know	Yes		Don't know	Don't know	Yes	No		No	Yes	No	No		No	Not applicable	Not applicable	Not applicable	Not applicable		0	0	Yes	Yes
330	Combined	ARASH	Maasai	Parent	Maasa		2	34	6	9	0	Female	Married		Primary (standard 1-7)	Primary (standard 1-7)	3	10	Yes	Moderately concerned	Both childen and aldults	Children only	No	Yes	Yes	Yes		Yes	Yes	Yes	No		No	Yes	Yes	Yes		Yes	No	Yes	Yes	Yes	1	0	0	No	No	MISS INFORMED ABOUT THE VENUE	HAKUNA ALIYESHIRIKI KATIKA KAYA YETU MAANA HAWAKUF
331	Combined	ARASH	Maasai	Spouse	Maasa		2	27	5	6	RS	Female	Married		No formal education	No formal education	4	6	Yes	Moderately concerned	Don't know	Don't know																No	Not applicable	Not applicable	Not applicable	Not applicable		0	0	Yes	No	MISS INFORMED ABOUT THE VENUE	NO ONE TAKE THE MEDICINE
332	Combined	ARASH	Maasai	Spouse	Maasa		2	27	6	4	0	Female	Married		Primary (standard 1-7)	Primary (standard 1-7)	3	10	Yes	Moderately concerned	Children only	Both childen and aldults	No	No	Yes	Yes		Yes	Yes	No	No		No	Yes	Yes	Yes	WORMS TREATMENT	No	Not applicable	Not applicable	Not applicable	Not applicable		0	0	No	No	WE THOUGH THEY WILL COME THEMSELVES FOR VACCINE , SO WE WERE WAITING FOR THEM IN THE BOMA WHILE WE SUPPORSE TO GO WERE THEY ARE.	MISS INFORMED ABOUT THE VENUE
333	Combined	ARASH	Maasai	Child	Maasa		1	26	9	7	RS	Male	Single		Primary (standard 1-7)	Primary (standard 1-7)	0	10	Yes	Moderately concerned	Both childen and aldults	Both childen and aldults	Yes	No	Yes	Yes		Yes	Yes	Yes	Yes		No	Yes	Yes	Yes		Yes	No	Yes	Yes	Yes	1	0	0	Yes	No	WE THOUGH THEY WILL COME THEMSELVES FOR VACCINE , SO WE WERE WAITING FOR THEM IN THE BOMA WHILE WE SUPPORSE TO GO WERE THEY ARE.
334	Combined	ARASH	Maasai	Spouse	Maasa		2	30	6	5		Female	Married		Primary (standard 1-7)	Primary (standard 1-7)	1	4	Yes	Moderately concerned	Both childen and aldults	Both childen and aldults	No	No	Yes	Yes	VOMITTE	Yes	Yes	Yes	No		No	Yes	Yes	Yes		No	Not applicable	Not applicable	Not applicable	Not applicable		0	0	Yes	Yes	I WAS SICK
335	Combined	ARASH	Maasai	Self	Maasa		1	28	6	4	RS	Male	Single		No formal education	No formal education	0	4	No	Not at all concerned	Don't know	Don't know																No	Not applicable	Not applicable	Not applicable	Not applicable		0	0	No	Yes
336	Combined	ARASH	Maasai	Spouse	Maasa		2	34	11	7		Male	Married	2	No formal education	No formal education	1	7	Yes	Very concerned	Children only	Children only	Don't know	Don't know	Yes	Yes		Yes	Yes	Don't know	Don't know		Don't know	Yes	Yes	Don't know		Yes	Yes		Yes	Yes				Yes	Yes
337	Combined	ARASH	Maasai	Self	Maasa		1	60	11	4	60	Male	Married	2	No formal education	HoH is respondent	1	7	Yes	Very concerned	Both childen and aldults	Children only	Don't know	Don't know	Yes	Yes		Yes	Yes	No	No		No	No	No	No		Yes	Yes	Yes	Yes	Yes				Yes	Yes
338	Combined	ARASH	Maasai	Spouse	Maasa		2	29	3	3	40	Male	Married	3	No formal education	No formal education	5	10	No	Moderately concerned	Both childen and aldults	Both childen and aldults	Don't know	Don't know	Don't know	Yes		Don't know	Don't know	Don't know	Don't know		Don't know	Don't know	Don't know	Don't know		No	Not applicable	Not applicable	Not applicable	Not applicable				No	Yes	NOT INFORMED ABOUT THE PROGRAM	NOT INFORMED ABOUT THE PROGRAM
339	Combined	ARASH	Maasai	Sibling	Maasa		2	28	3	6	RS	Male	Married	3	No formal education	No formal education	0	10	No	Moderately concerned	Don't know	Don't know																No	Not applicable	Not applicable	Not applicable	Not applicable				No	Yes	NOT INFORMED ABOUT THE PROGRAM	NOT INFORMED ABOUT THE PROGRAM
74	Combined	Saitsambu		Self	Maasa		2	18		6	36	Male	Married	1	Primary (standard 1-7)	Secondary A level (F5-6)	1	2	Yes	Very concerned	Children only	Children only	No	No	Yes	Yes		Yes	Yes	No	No		No	Yes	Yes	Yes		No	Not applicable	Not applicable	Not applicable	Not applicable				Yes	Yes
75	Combined	Saitsambu	Kiswahili	Self	Maasa		1	20		10		Male	Married		No formal education	No formal education	2	4	No	Very concerned	Children only	Children only	Don't know	Don't know	Don't know	Yes		Yes	Yes	Don't know	Don't know		No	Yes	Yes	No		No	Not applicable	Not applicable	Not applicable	Not applicable				No	No	NOT INFORMED ABOUT THE PROGRAM
76	Combined	Saitsambu	Kiswahili	Self	Maasa		1	41		18	41	Male	Married	2		HoH is respondent	0	7	No	Very concerned	Children only	Children only	No	No	Yes	Yes		Yes	Yes	No	No		No	Yes	Yes	Yes		No	Not applicable	Not applicable	Not applicable	Not applicable				Yes	No	NOT INFORMED ABOUT THE PROGRAM
79	Combined	Saitsambu	Maasai	Spouse	Maasa		2	27		3		Female	Married		Primary (standard 1-7)	Primary (standard 1-7)		0	No	Not at all concerned	Both childen and aldults	Both childen and aldults	Don't know	No	Yes	Yes		Yes	Yes	No	No		Don't know	Yes	Yes	Yes		No	Not applicable	Not applicable	Not applicable	Not applicable	0	0	0	Yes	Yes
80	Combined	Saitsambu	Maasai	Self	Maasa		2	54		8		Female	Married		No formal education	No formal education		0	No	Not at all concerned			Don't know	No	Yes	Yes		Yes	Yes	No	No		No	Yes	Yes	No		No	Not applicable	Not applicable	Not applicable	Not applicable	0	0	0	Yes	Yes
81	Combined	Saitsambu	Maasai	Self	Maasa		2	27		6		Female	Married		No formal education	No formal education		0	No	Not at all concerned	Children only	Children only	Don't know	Don't know	Don't know	Yes		Yes	Yes	No	No		No	Yes	Yes	Yes		Yes					0	1	0	Yes	Yes
82	Combined	Saitsambu	Maasai	Self	Maasa		1			8		Female	Married	1	No formal education	No formal education		5	No	Not at all concerned	Children only	Children only	Don't know	Don't know	Yes	Yes		Yes	Yes	No	Don't know		No	Yes	Yes	Yes		Yes					0	1	0	Yes	Yes
83	Combined	Saitsambu	Maasai	Spouse	Maasa		2	35		6		Female			No formal education	No formal education		1	No		Children only	Children only	Don't know	No	Yes	Yes		Yes	Yes	No	No		No	Yes	Yes	No		No	Not applicable	Not applicable	Not applicable	Not applicable	0	0	0	Yes	Yes
73	Combined	Saitsambu	Kiswahili	Self	Maasa		1	42		2	42	Male	Married	3	Primary (standard 1-7)	HoH is respondent		2	Yes	Very concerned	Children only	Children only	No	Yes	Yes	Yes		Yes	Yes	No	No		No	Yes	Yes	Yes		No	Not applicable	Not applicable	Not applicable	Not applicable				Yes	Yes
77	Combined	Saitsambu	Maasai	Spouse	Maasa		2	28		6		Female	Married		No formal education	No formal education		2	No	Not at all concerned	Children only	Children only	No	No	Yes	Yes		Yes	Yes	No	No		No	Yes	Yes	Yes		No	Not applicable	Not applicable	Not applicable	Not applicable	0	0	0	Yes	Yes
78	Combined	Saitsambu	Maasai	Self	Maasa		2	32		5		Female			No formal education	No formal education		3	No	Not at all concerned	Don't know	Don't know																No	Not applicable	Not applicable	Not applicable	Not applicable	0	0	0	Yes	Yes
84	Combined	Saitsambu	Maasai	Self	Maasa		1	53		7		Male	Married	4	Primary (standard 1-7)	Primary (standard 1-7)		5	Yes	Moderately concerned	Children only	Children only	No	Yes	Yes	Yes		Yes	Yes	No	No		No	Yes	Yes	Yes		No	Not applicable	Not applicable	Not applicable	Not applicable	0	0	0	Yes	Yes
63	Combined	Saitsambu	Kiswahili	Spouse	Maasa		2	26		4	41	Male	Married	1	Secondary O level (F1-4)	Secondary A level (F5-6)		0	No	Very concerned	Children only	Children only	Don't know	Don't know	Yes	Don't know		Yes	Yes	No	No		No	Yes	Yes	No		Yes	No	Yes	Yes	Yes	2			Yes	Yes
64	Combined	Saitsambu	Kiswahili	Self	Maasa		1	38		13	38	Male	Married	2	No formal education	No formal education	2	6	Yes	Very concerned	Children only	Children only	Don't know	Don't know	Don't know	Yes		Yes	Don't know	Don't know	Don't know		Don't know	Yes	Don't know	Don't know		Yes	Yes	Yes	Yes	Yes	4			Yes	Yes
65	Combined	Saitsambu	Kiswahili	Self	Maasa		1	32		6	32	Male	Married	1	Secondary O level (F1-4)	HoH is respondent	1	6	No	Very concerned	Both childen and aldults	Both childen and aldults	No	No	Yes	Yes		Yes	Yes	No	No		No	Yes	Yes	Yes		No	Not applicable	Not applicable	Not applicable	Not applicable				Yes	Yes
66	Combined	Saitsambu	Kiswahili	Self	Maasa		1	33		5	33	Male	Married	1	Secondary O level (F1-4)	HoH is respondent	4	8	Yes	Very concerned	Children only	Children only	No	Yes	Yes	Yes		Yes	Yes	No	No			Yes	Yes	Yes		No	Not applicable	Not applicable	Not applicable	Not applicable				No	No	NOT INFORMED ABOUT THE PROGRAM
67	Combined	Saitsambu	Kiswahili	Child	Maasa		1	18		5		Male	Married	4	Primary (standard 1-7)	No formal education	0	5	No	Very concerned	Children only	Children only	No	Yes	Yes	Yes		Yes	Yes	No	No		No	Yes	Yes	Yes		No	Not applicable	Not applicable	Not applicable	Not applicable				No	No	NOT INFORMED ABOUT THE PROGRAM
68	Combined	Saitsambu	Maasai	Self	Maasa		1			9		Male	Married	1	No formal education	No formal education		2	Yes	Moderately concerned	Children only	Children only	Don't know	No	Yes	Yes		Yes	Yes	No	No		No	Yes	Yes	Yes		Yes					0	5	1	Yes	Yes
69	Combined	Saitsambu	Maasai	Self	Maasa		1	42		10	42	Male	Married	3	Primary (standard 1-7)	Primary (standard 1-7)		3	Yes	Moderately concerned	Children only	Children only	No	No	Yes	Yes		Yes	Yes	No	No		Don't know	Yes	Yes	Yes		Yes						2	1	Yes	Yes
70	Combined	Saitsambu	Maasai	Self	Maasa		1	45		7		Male	Married	2	No formal education	No formal education		1	Yes	Moderately concerned	Children only	Children only	Don't know	Don't know	Don't know	Yes		Yes	Yes	No	Don't know		Don't know	Yes	Yes	Yes		Yes	No	Yes	Yes	Yes	1	2	1	Yes	Yes
71	Combined	Saitsambu	Maasai	Self	Maasa		2	29	9	4	35	Female			No formal education	No formal education	1		Yes	Moderately concerned	Children only	Children only	Don't know	Don't know	Don't know	Don't know		Yes	Yes	No	Don't know		No	Yes	Yes	Yes		No	Not applicable	Not applicable	Not applicable	Not applicable		0	0	Yes	Yes
72	Combined	Saitsambu	Maasai	Self	Maasa		1		9	2		Male	Married	1	No formal education	No formal education	0	30	No	Not at all concerned	Children only	Children only	Don't know	Don't know	Yes	Yes		Yes	Yes	No	No		No	Yes	Yes	Yes		No	Not applicable	Not applicable	Not applicable	Not applicable		0	0	Yes	Yes
164	Combined	Olososokwan	Maasai	Self	Maasa		1	40	4	3	RS		Married	1	No formal education	HoH is respondent	1	4	Yes	Moderately concerned	Children only	Children only	Don't know	Don't know	Yes	Don't know		Yes	Yes	No	No		No	Yes	Yes	No		Yes	Yes	No	Yes					No	No	NOT INFORMED ABOUT THE PROGRAM	NOT INFORMED ABOUT THE PROGRAM
166	Combined	Olososokwan		Child	Maasa		1	17	6	8		Male	Married	3	Primary (standard 1-7)	No formal education	3	5	No	Not at all concerned	Children only	Children only	Don't know	Don't know	Yes	Don't know		Yes	Don't know	Don't know	Don't know		Don't know	Yes	Yes	Don't know		No	Not applicable	Not applicable	Not applicable	Not applicable				No	No	NOT INFORMED ABOUT THE PROGRAM	NOT INFORMED ABOUT THE PROGRAM
167	Combined	Olososokwan	Kiswahili	Sibling	Maasa		1	39	2	3	42	Female	Married		Primary (standard 1-7)	Primary (standard 1-7)	2	2	Yes	Very concerned	Both childen and aldults	Children only	No	Yes	Yes	Yes		Yes	Yes	No	No		No	Yes	Yes	No		Yes	Yes	No	No					Yes	Yes
168	Combined	Olososokwan	Kiswahili	Self	Sonjo		1	28	1	3	RS	Male	Married	1	Primary (standard 1-7)	HoH is respondent	0	0	Yes	Moderately concerned	Both childen and aldults	Children only	No	No	Yes	Yes		Yes	Yes	No	No		No	Yes	Yes	Yes		No	Not applicable	Not applicable	Not applicable	Not applicable				No	No	NOT INFORMED ABOUT THE PROGRAM	NOT INFORMED ABOUT THE PROGRAM
169	Combined	Olososokwan	Kiswahili	Self	Maasa		1	30	3	2	RS	Male	Married	1	Primary (standard 1-7)	HoH is respondent	1	4	No	Not at all concerned	Both childen and aldults	Both childen and aldults	No	No	No	Yes		Yes	Yes	No	No		No	Yes	Yes	No		No	Not applicable	Not applicable	Not applicable	Not applicable				No	Yes	NOT INFORMED ABOUT THE PROGRAM	NOT INFORMED ABOUT THE PROGRAM
170	Combined	Olososokwan	Kiswahili	Spouse	Maasa		2	35	4	3	RS	Female	Married		Primary (standard 1-7)	HoH is respondent	1	3	Yes	Very concerned	Children only	Children only	No	No	No	Yes		Yes	No	No	No		No	Yes	Yes	Yes		Yes	No	Yes	Yes	Yes	1			No	No	NOT INFORMED ABOUT THE PROGRAM	NOT INFORMED ABOUT THE PROGRAM
171	Combined	Olososokwan		Self	Aruaha		2	25	1	2	RS	Female	Single		Secondary O level (F1-4)	HoH is respondent			Yes	Not at all concerned	Both childen and aldults	Both childen and aldults	No	No	Yes	Yes		Yes	Yes	No	No		No	Yes	Yes	Yes		No	Not applicable	Not applicable	Not applicable	Not applicable				No	No	WORKING	WORKING
156	Combined	Olososokwan		Self	Maasa		1	29	9	3	0	Male	Married	1	No formal education	No formal education	2	5	Yes	Moderately concerned	Children only	Children only	Don't know	Don't know	Yes	Yes		Yes	Yes	Don't know	No		Don't know	Yes	Yes	Don't know		Yes	No	Yes	Yes	Yes	1	1	1	No	No	NOT INFORMED ABOUT THE PROGRAM	NOT INFORMED ABOUT THE PROGRAM
165	Combined	Olososokwan	Kiswahili	Self	Maasa		1	26	8	4	RS	Male	Married	1	Secondary O level (F1-4)	HoH is respondent	4	13	Yes	Very concerned	Both childen and aldults	Children only	Don't know	Don't know	Yes	Yes		Yes	Yes	Don't know	Don't know		Don't know	Yes	Don't know	Don't know		No	Not applicable	Not applicable	Not applicable	Not applicable				Yes	Yes
157	Combined	Olososokwan	Maasai	Spouse	Maasa		2	26	3	7		Male	Married	1	Secondary O level (F1-4)	Secondary O level (F1-4)	1	3	Yes	Moderately concerned	Children only	Children only	No	Don't know	Yes	Yes		Yes	Yes	Don't know	Don't know		Don't know	Yes	Yes	Don't know		No	Not applicable	Not applicable	Not applicable	Not applicable				No	No	NOT INFORMED ABOUT THE PROGRAM	NOT INFORMED ABOUT THE PROGRAM
158	Combined	Olososokwan	Kiswahili	Spouse	Maasa		2	23	2	4	40	Male	Married	2	No formal education	No formal education	2	5	Yes	Very concerned	Both childen and aldults	Children only	No	No	No	Yes		Yes	Yes	No	No		No	Yes	Yes	No		Yes	Yes		Yes	Yes	2			No	No	NOT INFORMED ABOUT THE PROGRAM	NOT INFORMED ABOUT THE PROGRAM
159	Combined	Olososokwan	Maasai	Spouse	Maasa		2	26	11	9	0	Male	Married	2	No formal education	No formal education	1		Yes	Moderately concerned	Both childen and aldults	Both childen and aldults	No	Yes	Yes	Yes		Yes	Yes	No	Don't know		No	Yes	Yes	Don't know		No	Not applicable	Not applicable	Not applicable	Not applicable		0	0	Yes	Yes
160	Combined	Olososokwan		Self	Maasa		1	28	9	5	28	Male	Married	1	Technical training/college	Technical training/college	2		No	Not at all concerned	Don't know	Don't know																Yes						0	2	Yes	Yes
161	Combined	Olososokwan	Kiswahili	Child	Maasa		1	19	2	4		Male	Married	2	Primary (standard 1-7)	No formal education	3	6	Yes	Very concerned	Children only	Children only	Don't know	Don't know	Don't know	Yes		Yes	Yes	No	No		No	Yes	Yes	Yes		Yes	Yes	No	Yes	Yes	2			No	Yes	NOT INFORMED ABOUT THE PROGRAM	NOT INFORMED ABOUT THE PROGRAM
162	Combined	Olososokwan	Maasai	Spouse	Maasa		2	32	4	7	40	Male	Married	2	Primary (standard 1-7)	Primary (standard 1-7)	2	9	Yes	Moderately concerned	Children only	Children only	No	No	No	Yes		Yes	Yes	No	No		No	Yes	Yes	No		Yes	No	Yes	No			1	2	No	No	NOT INFORMED ABOUT THE PROGRAM	NOT INFORMED ABOUT THE PROGRAM
163	Combined	Olososokwan	Kiswahili	Self	Maasa		1	39	2	6	RS	Male	Married	2	No formal education	HoH is respondent	2	4	No	Not at all concerned	Children only	Children only	Don't know	Don't know	Don't know	Yes		No	Yes	No	No		No	Yes	Yes	No		No	Not applicable	Not applicable	Not applicable	Not applicable				No	No	NOT INFORMED ABOUT THE PROGRAM	NOT INFORMED ABOUT THE PROGRAM
226	Combined	Olososokwan	Maasai	Self	Maasa		1	24	6	3	RS	Male	Married	1	Primary (standard 1-7)	Primary (standard 1-7)	0	3	Yes	Moderately concerned	Both childen and aldults	Both childen and aldults	No	Yes	Yes	Yes		Don't know	No	Yes	Yes		No	Yes	Yes	Yes		No	Not applicable	Not applicable	Not applicable	Not applicable		0	0	Yes	Yes
227	Combined	Olososokwan	Maasai	Self	Maasa		1	50	7	7	RS	Male	Married	1	No formal education	No formal education	1	4	No	Not at all concerned	Don't know	Don't know																No	Not applicable	Not applicable	Not applicable	Not applicable		0	0	Yes	Yes
228	Combined	Olososokwan	Maasai	Self	Maasa		1		2	8	RS	Male	Married	2	No formal education	No formal education	0	0	No	Moderately concerned	Both childen and aldults		No	No	Yes	Yes		Yes	Yes	Yes	No		No	Yes	Yes	Yes		Yes						2	3	Yes	Yes
229	Combined	Olososokwan	Maasai	Self	Maasa		1	40	2	10	RS	Male	Married	2	No formal education	No formal education	1	5	Yes	Moderately concerned	Children only	Children only	No	No	No	Yes		Yes	Yes	No	No		No	Yes	Yes	Yes		Yes	No	Yes	Yes	Yes	1	0	0	Yes	Yes
216	Combined	Olososokwan	Kiswahili	Self	Maasa		1	37	16	6	RS	Male	Married		Primary (standard 1-7)	HoH is respondent	6	6	Yes	Moderately concerned	Children only	Children only	Yes	Yes	Yes	Yes		Yes	Don't know	Don't know	Don't know		No	Yes	Yes	No		Yes	No	Yes	Yes		2			Yes	Yes
217	Combined	Olososokwan	Kiswahili	Spouse	Maasa		2	23	1	5	30	Male	Married	1	No formal education	No formal education	6	6	No	Moderately concerned	Both childen and aldults	Children only	Don't know	Don't know	Don't know	Yes		Yes	Don't know	Don't know	Don't know		No					No	Not applicable	Not applicable	Not applicable	Not applicable				No	Yes	NOT INFORMED ABOUT THE PROGRAM	WE WERE NOT AROUND THAT DAY
218	Combined	Olososokwan	Maasai	Self	Maasa		1	23	1	3	RS	Male	Married	1	No formal education	HoH is respondent	5	5	No	Not at all concerned	Don't know	Don't know																No	Not applicable	Not applicable	Not applicable	Not applicable				Yes	Yes
220	Combined	Olososokwan	Kiswahili	Self			1		6	5	RS	Male	Married	1	No formal education	No formal education	3	7	No	Not at all concerned	Don't know	Don't know																No	Not applicable	Not applicable	Not applicable	Not applicable		0	0	Yes	Yes
219	Combined	Olososokwan	Kiswahili	Child	Maasa		2	14	2	7		Male	Married	2	No formal education	No formal education	2	2	No		Don't know	Don't know																No	Not applicable	Not applicable	Not applicable	Not applicable				Yes	Yes
221	Combined	Olososokwan	Maasai	Self	Maasa		1	54	3	8	RS	Male	Married	1	No formal education	No formal education	0	3	No	Moderately concerned	Don't know	Don't know	Don't know	Don't know	Don't know	Don't know		Don't know	Don't know	Don't know	Don't know		Don't know	Don't know	Don't know	Don't know		No	Not applicable	Not applicable	Not applicable	Not applicable		0	0	Yes	Yes
222	Combined	Olososokwan	Maasai	Self	Maasa		1	35	8	5	RS	Male	Married	1	No formal education	No formal education	0	8	No	Moderately concerned	Children only	Children only	No	No	Yes	Yes		Yes	Yes	Yes	No		No	Yes	Yes	Yes		Yes						2	1	Yes	Yes
223	Combined	Olososokwan	Maasai	Self	Maasa		1	54	6	7	RS	Male	Married	1	No formal education	No formal education	1	20	Yes	Moderately concerned	Both childen and aldults	Both childen and aldults	Don't know	Don't know	Don't know	Yes		No	No	Yes	Don't know		No	Yes	Yes	Yes		Yes	No	Yes	Yes	Yes	1	2	0	Yes	Yes
224	Combined	Olososokwan	Maasai	Self			1	49	6	10	RS	Male	Married	1	No formal education	No formal education	6	6	No	Not at all concerned	Don't know	Don't know																No	Not applicable	Not applicable	Not applicable	Not applicable		0	0	Yes	Yes
225	Combined	Olososokwan	Maasai	Self	Maasa		1	38	3	9	RS	Male	Married	3	No formal education	No formal education	3	3	No	Moderately concerned	Both childen and aldults	Both childen and aldults	No	Yes	Yes	Yes		Yes	Yes	No	Yes		No	Yes	Yes	Yes		Yes						2	1	Yes	Yes
200	Combined	Olososokwan	Maasai	Self	Maasa		1	48	6	7	0	Male	Married	1	No formal education	No formal education	0	0	Yes	Moderately concerned	Don't know	Don't know																No	Not applicable	Not applicable	Not applicable	Not applicable		0	0	Yes	Yes
201	Combined	Olososokwan	Kiswahili	Spouse	Maasa		2	22	9	3	0	Male	Married	1	Primary (standard 1-7)	Primary (standard 1-7)	0	4	No	Not at all concerned	Both childen and aldults	Both childen and aldults	No	No	Yes	Yes		No	No	Yes	No		No	Yes	No	No		No	Not applicable	Not applicable	Not applicable	Not applicable		0	0	Yes	Yes
202	Combined	Olososokwan	Maasai	Spouse	Maasa		2	45	9	3	RS				No formal education	No formal education	0	4	Yes	Moderately concerned	Both childen and aldults	Both childen and aldults	No	No	Yes	Yes		Yes	Yes	Yes	No		No	Yes	Yes	Yes		No	Not applicable	Not applicable	Not applicable	Not applicable		0	0	Yes	Yes
204	Combined	Olososokwan	Maasai	Self	Maasa		1	31	4	6	RS	Male	Married	1	Technical training/college	Technical training/college	3	5	No	Moderately concerned	Both childen and aldults	Both childen and aldults	No	No	No	Yes		Yes	Yes	No	No		No	Yes	Yes	Yes		Yes						2	3	Yes	Yes
205	Combined	Olososokwan	Maasai	Spouse	Maasa		2	20	6	5	0	Male	Married	1	Primary (standard 1-7)	Primary (standard 1-7)	1	6	No	Not at all concerned	Both childen and aldults	Both childen and aldults	No	Yes	Yes	Yes		No	Yes	No	No		No	Yes	Yes	Yes		Yes						2	1	Yes	Yes	WENT TO THE MARKET
206	Combined	Olososokwan	Maasai	Spouse	Maasa		2	20	6	4		Male	Married	1	Primary (standard 1-7)	Primary (standard 1-7)	1	6	No	Moderately concerned	Adults only		No	No	Don't know	Yes		No	Yes	Don't know	No		No	No	Yes	Yes		No	Not applicable	Not applicable	Not applicable	Not applicable		0	0	No	No	HERDING CATTLES	TRAVEL FOR BUSINESS
212	Combined	Olososokwan	Maasai	Self	Maasa		1	54	3	7	RS	Male	Married	4	No formal education	HoH is respondent	1	5	No	Very concerned	Children only	Children only				Yes	MALNUTRITION	Yes	Yes	Don't know	Don't know		No	Yes	Yes	No		No	Not applicable	Not applicable	Not applicable	Not applicable				Yes	Yes
213	Combined	Olososokwan	Kiswahili	Child	Maasa		1	18	5	6		Male	Married	2	Secondary O level (F1-4)	Primary (standard 1-7)	3	5	No	Moderately concerned	Both childen and aldults	Children only	Don't know	Don't know	Don't know	Yes		Yes	Don't know	Don't know	Don't know		Don't know	Yes	Don't know	Don't know		No	Not applicable	Not applicable	Not applicable	Not applicable				Yes	Yes
214	Combined	Olososokwan		Self	Maasa		1	42	3	4	RS		Married	1	Primary (standard 1-7)	HoH is respondent	1	4	No	Not at all concerned	Don't know	Children only	Don't know	Don't know	Yes	Yes		Yes	Yes	Don't know	Don't know		Don't know	Yes	Don't know	Don't know		No	Not applicable	Not applicable	Not applicable	Not applicable				Yes	Yes
215	Combined	Olososokwan	Maasai	Child	Maasa		2	16	2	4		Male	Married	2	Primary (standard 1-7)	No formal education	1	4	Yes	Moderately concerned	Children only	Children only	Don't know	Don't know	Don't know	Yes		Yes	Don't know	Don't know	Don't know		Don't know	Don't know	Don't know	Don't know		No	Not applicable	Not applicable	Not applicable	Not applicable				Yes	Yes
203	Combined	Olososokwan	Maasai	Self	Maasa		1	30	9	5	RS	Male	Married	1	No formal education	No formal education	2	13	No	Moderately concerned	Both childen and aldults	Both childen and aldults	No	No	Yes	Yes		Yes	Yes	No	No		No	Yes	Yes	Yes		No	Not applicable	Not applicable	Not applicable	Not applicable		0	0	Yes	Yes
207	Combined	Olososokwan	Maasai	Spouse	Maasa		2	24	6	5	0	Male	Married	1	Secondary O level (F1-4)	Secondary O level (F1-4)	4	10	No	Not at all concerned	Adults only		No	Yes	Yes	Yes		Yes	Yes	No	Yes		No	Yes	Yes	Yes		No	Not applicable	Not applicable	Not applicable	Not applicable		0	0	Yes	Yes
208	Combined	Olososokwan	Kiswahili	Self	Maasa		1	29	13	6	RS	Male	Married	1	Secondary O level (F1-4)	Secondary O level (F1-4)	1	7	No	Moderately concerned	Both childen and aldults	Both childen and aldults	No	No	Yes	Yes		Yes	Yes	No	No		No	Yes	Yes	Yes		Yes						2	3	Yes	Yes
209	Combined	Olososokwan	Kiswahili	Self	Maasa		1	44	12	9	RS		Single		Primary (standard 1-7)	HoH is respondent	1	4	Yes	Very concerned	Both childen and aldults	Children only	Don't know	Don't know	Don't know	Yes		Yes	Don't know	Don't know	Don't know		No	Yes	Yes	Yes		Yes	No	Yes	No					Yes	Yes
210	Combined	Olososokwan		Spouse	Maasa		2	33	2	2		Male	Married	3	No formal education	No formal education	2	4	Yes	Very concerned	Children only	Children only				Yes		Yes						Yes				Yes	Yes	Yes	No					Yes	Yes
211	Combined	Olososokwan	Maasai	Spouse	Maasa		2	28	1	6	40	Male	Married	2	No formal education	No formal education	5	5	Yes	Very concerned	Children only	Children only				Yes	LOSE APPETITE	Yes	Yes	No	No			Yes	Yes			Yes	No	Yes	No					Yes	Yes
29	Combined	Orgosorok	Kiswahili	Self	Maasa		1	30		3	30	Male	Married	1	Primary (standard 1-7)	HoH is respondent		0	No	Very concerned	Children only	Children only	No	No	Yes	Yes		Yes	Yes	No	No			Yes	Yes	Yes		No	Not applicable	Not applicable	Not applicable	Not applicable				Yes	Yes		WORKING
30	Combined	Orgosorok	Kiswahili	Parent		MRANGI	2	34		10	34	Female	Married		Primary (standard 1-7)	Primary (standard 1-7)		0	No	Not at all concerned	Don't know	Don't know																Yes						0	0	Yes	Yes	NOT INFORMED ABOUT THE PROGRAM
31	Combined	Orgosorok	Kiswahili	Spouse		MNYESANSU	2	36		6	36	Female	Married	1	Primary (standard 1-7)	Primary (standard 1-7)		0	No	Not at all concerned	Children only	Children only	Don't know	Don't know	Yes	Don't know		Don't know	Yes	Don't know	Don't know		Don't know	Yes	Don't know	Don't know		Yes						2	1	Yes	Yes
32	Combined	Orgosorok	Kiswahili	Parent	Sonjo		2	42		6	42	Female	Married		Primary (standard 1-7)	Primary (standard 1-7)		1	No	Not at all concerned	Children only	Children only	No	No	Yes	No		No	Yes	No	No		No	Yes	Yes	No		Yes						2	1	Yes	Yes
33	Combined	Orgosorok	Kiswahili	Child	Maasa		1	19		3	19	Male	Single		Secondary O level (F1-4)	Secondary O level (F1-4)		1	No	Not at all concerned	Children only	Children only	No	No	No	Yes		Yes	No	No	No		No	Yes	No	No		Yes						2	1	Yes	Yes
34	Combined	Orgosorok	Kiswahili	Parent		MMERU	2	38		7	38	Female	Married	1	Technical training/college	Technical training/college		4	No	Not at all concerned	Children only	Children only	No	No	No	Yes		No	Yes	No	No		No	Yes	No	No		Yes						2	2	No	Yes
35	Combined	Orgosorok	Kiswahili	Spouse		MCHAGA	2	26		4	26	Female	Married	1	Primary (standard 1-7)	Primary (standard 1-7)		0	No	Not at all concerned	Children only	Children only	Don't know	Don't know	Don't know	Yes		Don't know	Yes	Don't know	Don't know		Don't know	Yes	Don't know	Don't know		Yes						2	1	Yes	Yes
36	Combined	Orgosorok	Kiswahili	Child	Maasa		2	19		5	37	Female	Married	1	Secondary O level (F1-4)	Primary (standard 1-7)		0	No		Both childen and aldults	Children only	No	No	Yes	Yes		Yes	Yes	No	No		No	Yes	Yes	Yes		No	Not applicable	Not applicable	Not applicable	Not applicable				Yes	Yes
77	Combined	Orgosorok	Kiswahili	Spouse		MSAMBAA	2	25		12	25	Female	Married	1	No formal education	No formal education		3	No	Not at all concerned	Don't know	Don't know																Yes						5	0	Yes	Yes
37	Combined	Orgosorok	Kiswahili	Child	Maasa		2	18		6	32	Female		4	Secondary O level (F1-4)	No formal education		3	No	Moderately concerned	Both childen and aldults	Children only	No	No	Yes	Yes		Yes	Yes	No	No		No	Yes	Yes	Yes		No	Not applicable	Not applicable	Not applicable	Not applicable				Yes	Yes
38	Combined	Orgosorok	Kiswahili	Self	Maasa		1	40		6	40	Male	Married	1	No formal education	No formal education		2	No	Very concerned	Both childen and aldults	Children only	No	No	Yes	Yes		Yes	Yes	No	No		No	Yes	Yes	Yes		No	Not applicable	Not applicable	Not applicable	Not applicable				Yes	Yes
39	Combined	Orgosorok	Kiswahili	Child	Maasa		1	24		6	38	Male	Married	1	Primary (standard 1-7)	No formal education		2	Yes	Moderately concerned	Children only	Children only	No	No	Yes	Yes	STUNTED GROWTH	Yes	Yes	No	No		No	Yes	Yes	Don't know		No	Not applicable	Not applicable	Not applicable	Not applicable				Yes	Yes
40	Combined	Orgosorok	Kiswahili	Child	Maasa		1	20		5		Male	Married	1	Primary (standard 1-7)	No formal education		2	No	Very concerned	Both childen and aldults	Children only	Don't know	Don't know	Don't know	Yes		Don't know	Don't know	Don't know	Don't know		Don't know	Yes	Yes	Don't know		No	Not applicable	Not applicable	Not applicable	Not applicable				Yes	No		OTHER DAILY ACTIVITIES
41	Combined	Orgosorok	Kiswahili	Self	Maasa		1	86		6	86	Male	Married	3	No formal education	No formal education		2	No	Very concerned	Both childen and aldults	Both childen and aldults	Don't know	Don't know	Don't know	Don't know		Yes	Don't know	Don't know	Don't know		Don't know	Yes	Don't know	Don't know		No	Not applicable	Not applicable	Not applicable	Not applicable				Yes	No	I CANT WORK BECAUSE OF OLDNEST
42	Combined	Orgosorok	Kiswahili	Child	Maasa		2	18		4		Male	Married	1	Secondary O level (F1-4)	No formal education		1	No	Very concerned	Both childen and aldults	Children only	No	No	Yes	Yes		Yes	Yes	No	No		No	Yes	Yes	Yes		No	Not applicable	Not applicable	Not applicable	Not applicable				Yes	Yes
46	Combined	Orgosorok	Maasai	Spouse	Aruaha		2	48		9	48	Female	Married	4	No formal education	No formal education		1	No	Not at all concerned	Children only	Children only	No	Yes	No	No		Yes	No	No	No		No	Yes	No	No		No	Not applicable	Not applicable	Not applicable	Not applicable		0	0	Yes	Yes
47	Combined	Orgosorok	Maasai	Spouse	Maasa		2	55		6	55	Female	Married	4	No formal education	No formal education		1	No	Not at all concerned	Children only	Children only	No	No	No	Yes		Yes	Yes	No	No		No	Yes	No	No		Yes						0	0	Yes	Yes
48	Combined	Orgosorok	Kiswahili	Self	Maasa		1	54		9	54	Male	Married	2	Primary (standard 1-7)	Primary (standard 1-7)		0	No	Not at all concerned	Children only	Children only	No	No	No	Yes		Yes	Yes	No	No		No	Yes	Yes	No		No	Not applicable	Not applicable	Not applicable	Not applicable				Yes	Yes
75	Combined	Orgosorok	Kiswahili	Child	Maasa		1	20		7		Male	Married	2	Primary (standard 1-7)	No formal education		4	No	Very concerned	Children only	Children only	Don't know	Don't know	Don't know	Yes		Yes	Don't know	Don't know	Don't know		No	Yes	No	No		No	Not applicable	Not applicable	Not applicable	Not applicable				Yes	Yes
76	Combined	Orgosorok	Kiswahili	Child	Maasa		2	18		6		Male	Married	1	Primary (standard 1-7)	No formal education		3	No		Children only	Children only	Don't know	Don't know	Don't know	Yes		Yes	Don't know	Don't know	Don't know		Don't know	Yes	Yes	Don't know		No	Not applicable	Not applicable	Not applicable	Not applicable				Yes	Yes
78	Combined	Orgosorok	Maasai	Self	Maasa		1	22			22	Male	Single		No formal education	No formal education		0	Yes	Very concerned	Children only	Children only	No	No	No	Yes		No	Yes	No	No		No	Yes	Yes	No		No	Not applicable	Not applicable	Not applicable	Not applicable		0	0	No	Yes
79	Combined	Orgosorok	Kiswahili	Spouse	Maasa		2	29		5	36	Male	Married	1	Primary (standard 1-7)	Primary (standard 1-7)		2	Yes	Very concerned	Both childen and aldults	Both childen and aldults	Don't know	Don't know	Don't know	Yes		Yes	Don't know	Don't know	Don't know		Don't know	Yes	Don't know	Don't know		No	Not applicable	Not applicable	Not applicable	Not applicable				Yes	Yes
80	Combined	Orgosorok	Kiswahili	Spouse	Maasa		2	30		6	48	Male	Married	2	No formal education	Primary (standard 1-7)		0	No	Moderately concerned	Children only	Children only	Don't know	Don't know	Yes	Yes		Yes	Don't know	Don't know	Don't know		Don't know	Yes	Don't know	Don't know		No	Not applicable	Not applicable	Not applicable	Not applicable				Yes	Yes
81	Combined	Orgosorok	Kiswahili	Spouse	Iraqw		2	34		11	49	Male	Married	1	Secondary O level (F1-4)	Secondary A level (F5-6)		2	No		Children only	Children only	No	No	Yes	Yes		Yes	Yes	No	No		No	Yes	Yes	Yes		No	Not applicable	Not applicable	Not applicable	Not applicable				Yes	Yes
82	Combined	Orgosorok	Kiswahili	Self	Maasa		1	38		6	38	Male	Married	1	Primary (standard 1-7)	HoH is respondent		1	No	Very concerned	Children only	Children only	Don't know	Don't know	Don't know	Yes		Yes	Yes	Don't know	Don't know		Don't know	Yes	Don't know	Don't know		Yes	No	Yes	Yes	Yes	2			Yes	Yes
83	Combined	Orgosorok	Kiswahili	Parent	Maasa		2	73		5	33	Female	Married	1	No formal education	Primary (standard 1-7)		2	Yes	Very concerned	Children only	Children only	Don't know	Don't know	Don't know	Yes		Yes	Don't know	Don't know	Don't know		Don't know	Yes	Don't know	Don't know		No	Not applicable	Not applicable	Not applicable	Not applicable				Yes	Yes
84	Combined	Orgosorok	Maasai	Spouse	Maasa		2	28		4	28	Female	Married	1	No formal education	No formal education		1	No	Not at all concerned	Children only	Children only	No	No	Yes	Yes		Yes	Yes	No	No		No	Yes	Yes	No		Yes						1	1	Yes	Yes
85	Combined	Orgosorok	Maasai	Self	Maasa		2	35		8	35	Female	Married		No formal education	No formal education		1	No	Not at all concerned	Don't know	Don't know																Yes						0	2	No	Yes
43	Combined	Orgosorok	Kiswahili	Child	Sonjo		2	22		7		Female	Married	3	Secondary O level (F1-4)	Primary (standard 1-7)		4	Yes	Very concerned	Both childen and aldults	Both childen and aldults	No	No	Yes	Yes		Yes	Yes	No	No		No	Yes	Yes	No		Yes	No	No	Yes	Yes	2			Yes	Yes
44	Combined	Orgosorok	Kiswahili	Spouse	Maasa		2	55		3	55	Female	Married	2	No formal education	HoH is respondent		2	No		Children only	Children only	Don't know	Don't know	Yes	Yes		Yes	Yes	No	No		No	Yes	Yes	No		No	Not applicable	Not applicable	Not applicable	Not applicable				Yes	Yes
45	Combined	Orgosorok	Kiswahili	Self	Maasa		1	32		6	32	Male	Married	1	No formal education	HoH is respondent		2	Yes	Very concerned	Children only	Children only	No	No	Yes	Yes		Yes	Don't know	Don't know	Don't know		No	Yes	Don't know	Don't know		Yes	No		Yes	Yes	1			No	Yes	NOT INFORMED ABOUT THE PROGRAM	HERDING CATTLES
49	Combined	Orgosorok	Maasai	Self	Aruaha		1	22		7	22	Male	Single	0	Primary (standard 1-7)	Primary (standard 1-7)		2	No	Not at all concerned	Children only	Children only	No	No	No	Yes		Yes	No	No	No	DIRTY WATER	No	Yes	Yes	No	CLEANING THE UTENSIL	No	Not applicable	Not applicable	Not applicable	Not applicable		0	0	No	No	NOT INFORMED ABOUT THE PROGRAM	HERDING CATTLES
50	Combined	Orgosorok	Maasai	Parent	Aruaha		2	55		5	55	Female	Married	1	No formal education	No formal education		4	No	Not at all concerned	Don't know	Don't know																Yes						0	0	No	Yes	NOT INFORMED ABOUT THE PROGRAM	FARMING
51	Combined	Orgosorok	Maasai	Self	Maasa		1	35		2	35	Male	Single		No formal education	No formal education		0	No	Not at all concerned	Don't know	Don't know																No	Not applicable	Not applicable	Not applicable	Not applicable		0	0	No	No	NOT INFORMED ABOUT THE PROGRAM
52	Combined	Orgosorok	Maasai	Parent	Maasa		2	50		7	50	Female	Married	3	No formal education	No formal education		1	No	Not at all concerned	Don't know	Don't know																Yes						0	0	No	Yes
53	Combined	Orgosorok	Maasai	Parent	Maasa		2	55		4	55	Female	Married		No formal education	No formal education		1	No	Not at all concerned	Don't know	Don't know																Yes						0	1	No	Yes
55	Combined	Orgosorok	Maasai	Spouse	Maasa		2	38		8	38	Female	Married	1	No formal education	No formal education		1	No	Not at all concerned	Don't know	Don't know																Yes						0	0	Yes	Yes
54	Combined	Orgosorok	Maasai	Spouse	Maasa		2	45		8	45	Female	Married	2	No formal education	No formal education		2	No	Not at all concerned	Don't know	Don't know																Yes						0	0	Yes	Yes
56	Combined	Orgosorok	Kiswahili	Spouse	Maasa		2	32		6	32	Female	Married	1	Primary (standard 1-7)	Primary (standard 1-7)		0	Yes	Moderately concerned	Both childen and aldults	Both childen and aldults	Don't know	Don't know	Don't know	Yes		Yes	Yes	Don't know	Don't know		Don't know	Yes	Yes	Yes		No	Not applicable	Not applicable	Not applicable	Not applicable		0	0	Yes	Yes
57	Combined	Orgosorok	Maasai	Child	Maasa		2	22		4	22	Female	Single	2	Primary (standard 1-7)	Primary (standard 1-7)		1	No	Not at all concerned	Don't know	Don't know																Yes								Yes	Yes
58	Combined	Orgosorok	Maasai	Self	Maasa		1	48		7	48	Male	Married	1	No formal education	No formal education		1	No	Not at all concerned	Both childen and aldults	Both childen and aldults	Don't know	Don't know	Don't know	Yes		Don't know	Yes	Don't know	Don't know		Don't know	Yes	Don't know	Don't know	NIL	No	Not applicable	Not applicable	Not applicable	Not applicable		0	0	Yes	Yes
59	Combined	Orgosorok	Maasai	Parent	Maasa		2	29		8	29	Female	Married	1	Secondary O level (F1-4)	Secondary O level (F1-4)		2	No	Not at all concerned	Don't know	Don't know																No	Not applicable	Not applicable	Not applicable	Not applicable		0	0	Yes	Yes
60	Combined	Orgosorok	Maasai	Parent	Maasa		2	35		4	35	Female	Married	1	Primary (standard 1-7)	Primary (standard 1-7)		0	Yes	Moderately concerned	Both childen and aldults	Both childen and aldults	No	No	No	Yes		Yes	No	No	No		No	Yes	No	No		Yes						0	0	Yes	Yes
61	Combined	Orgosorok	Maasai	Parent	Maasa		2	38		8	38	Female	Married	1	Primary (standard 1-7)	Primary (standard 1-7)		2	No	Not at all concerned	Children only	Children only	Don't know	Don't know	Don't know	Yes		Yes	Don't know	Don't know	Don't know		Don't know	Yes	Don't know	Don't know		Yes						0	0	Yes	Yes
62	Combined	Orgosorok	Maasai	Parent	Maasa		2	37		6	37	Female	Married	2	No formal education	No formal education		1	No	Not at all concerned	Don't know	Don't know																Yes						0	0	Yes	Yes
63	Combined	Orgosorok	Maasai	Spouse	Maasa		2	28		4	28	Female	Married	1	Primary (standard 1-7)	Primary (standard 1-7)		1	No	Not at all concerned	Don't know	Don't know																No	Not applicable	Not applicable	Not applicable	Not applicable		0	0	Yes	Yes
64	Combined	Orgosorok	Maasai	Self	Maasa		2	32		9	32	Female	Married	1	Primary (standard 1-7)	Primary (standard 1-7)		0	No	Not at all concerned	Don't know	Don't know																No	Not applicable	Not applicable	Not applicable	Not applicable		0	0	Yes	Yes
65	Combined	Orgosorok	Maasai	Spouse	Maasa		2	63		1	63	Female	Married	3	No formal education	No formal education		1	No	Not at all concerned	Don't know	Don't know																No	Not applicable	Not applicable	Not applicable	Not applicable		0	0	Yes	Yes
66	Combined	Orgosorok	Kiswahili	Spouse	Sonjo		2	32		4	48	Male	Married	1	Secondary O level (F1-4)	Secondary A level (F5-6)		1	Yes	Very concerned	Children only	Children only	Don't know	Don't know	Yes	Don't know		Yes	Don't know	Don't know	Don't know		Don't know	Yes	Yes	Yes		Yes	No	Yes	Yes	Yes	2			Yes	Yes
67	Combined	Orgosorok	Kiswahili	Sibling	Aruaha		1	20		5		Male	Married	1	Primary (standard 1-7)	Primary (standard 1-7)		4	Yes	Moderately concerned	Both childen and aldults	Both childen and aldults	Don't know	Don't know	Don't know	Yes		Yes	Yes	No	No		Don't know	Yes	Yes	Yes		No	Not applicable	Not applicable	Not applicable	Not applicable				Yes	Yes
68	Combined	Orgosorok	Kiswahili	Spouse	Maasa		2	24		3	31	Male	Married	1	Primary (standard 1-7)	Primary (standard 1-7)		0	Yes	Very concerned	Adults only	Both childen and aldults	Don't know	Don't know	Yes	Don't know		Yes	Don't know	Don't know	Don't know		Don't know	Yes	Don't know	Don't know		No	Not applicable	Not applicable	Not applicable	Not applicable				Yes	Yes
69	Combined	Orgosorok	Kiswahili	Self	Maasa		1	48		9	48	Male	Married	1	Primary (standard 1-7)	HoH is respondent		0	No	Very concerned	Children only	Children only	No	No	Yes	Yes		Yes	Yes	No	No		No	Yes	Yes	Yes		No	Not applicable	Not applicable	Not applicable	Not applicable				Yes	Yes
70	Combined	Orgosorok		Self	Maasa		2	32		8	36	Female	Married	1	No formal education	HoH is respondent		0	No	Moderately concerned	Children only	Children only	No	Yes	Yes	Yes		Yes	No	No	No		No	Yes	Don't know	Don't know		Yes	No	Yes	Yes	Yes	1			Yes	Yes
71	Combined	Orgosorok	Kiswahili	Self	Maasa		2	30		4	30	Female	Married	2	No formal education	HoH is respondent		0	Yes	Very concerned	Children only	Children only	No	No	Yes	No		Yes	No	No	No		No	Yes	Yes	No		No	Not applicable	Not applicable	Not applicable	Not applicable				Yes	No	HAVING LITTLE CHILD SHE CANT GO OUT	HERDING CATTLES
72	Combined	Orgosorok	Kiswahili	Self	Maasa		1	24		4	24	Male	Married	1	Primary (standard 1-7)	HoH is respondent		0	Yes	Moderately concerned	Children only	Both childen and aldults	No	No	Yes	Yes		Yes	Yes	No	No		No	Yes	Yes	No		No	Not applicable	Not applicable	Not applicable	Not applicable				Yes	Yes
73	Combined	Orgosorok	Kiswahili	Spouse	Maasa		2	30		5	40	Female	Married	1	Primary (standard 1-7)	Primary (standard 1-7)		0	Yes	Very concerned	Children only	Children only	No	No	Yes	Yes		Yes	Yes	No	No			Yes	Yes			No	Not applicable	Not applicable	Not applicable	Not applicable				Yes	Yes
74	Combined	Orgosorok	Kiswahili	Self	Maasa		2	27		5	50	Male	Married	1	Primary (standard 1-7)	Secondary O level (F1-4)		2	Yes	Not at all concerned	Both childen and aldults	Children only	Don't know	Don't know	Yes	Yes		Yes	Yes	No	No		No	Yes	Yes	No		No	Not applicable	Not applicable	Not applicable	Not applicable				Yes	Yes
308	Rabies only	Saitsambu	Maasai	Child	Maasa		1	27	12	4		Male	Married	2	No formal education	No formal education	1	1																				No	Not applicable	Not applicable	Not applicable	Not applicable				Yes	Yes
309	Rabies only	Saitsambu	Maasai	Child	Maasa		1	22	12	6		Male	Married	3	Secondary O level (F1-4)	Secondary O level (F1-4)	1	18																				No	Not applicable	Not applicable	Not applicable	Not applicable				Yes	Yes
310	Rabies only	Saitsambu	Maasai	Self	Maasa		1		4	5		Male	Married	1	No formal education	No formal education	0	1																				No	Not applicable	Not applicable	Not applicable	Not applicable				No	No	NOT INFORMED ABOUT THE PROGRAM	NOT INFORMED ABOUT THE PROGRAM
311	Rabies only	Saitsambu	Maasai	Self	Maasa		1		4	3		Male	Married	1	No formal education	No formal education	2		Yes	Moderately concerned	Children only																	No	Not applicable	Not applicable	Not applicable	Not applicable				No	No
283	Rabies only	Saitsambu		Self	Maasa		1	42	6	3	RS	Male	Married	3	Primary (standard 1-7)	HoH is respondent	3	17	Yes	Very concerned	Both childen and aldults	Children only	No	No	No	Yes		Yes	Yes	No	No			Yes	Yes	Yes		No	Not applicable	Not applicable	Not applicable	Not applicable				Yes	Yes
284	Rabies only	Saitsambu		Spouse	Maasa		2	26	5	5	40	Male	Married	2	Primary (standard 1-7)	Primary (standard 1-7)	3	15	Yes	Very concerned	Children only	Children only	No	Yes	Yes	Yes		Yes	Yes	No	No		Don't know	Yes	Don't know	Don't know		Yes	No	Yes	Yes					Yes	Yes
298	Rabies only	Saitsambu	Kiswahili	Child	Maasa		1	22	7	5		Male	Married	2	Primary (standard 1-7)	No formal education	0	2	No	Not at all concerned	Don't know	Don't know																No	Not applicable	Not applicable	Not applicable	Not applicable				Yes	No	NO DOGS	NO DOGS
299	Rabies only	Saitsambu	Kiswahili	Child	Maasa		1	20	7	10		Male	Married	7	Primary (standard 1-7)	No formal education	0	2	No	Not at all concerned	Don't know	Don't know																No	Not applicable	Not applicable	Not applicable	Not applicable				Yes	Yes
300	Rabies only	Saitsambu		Self	Maasa		1	34	5	10	RS	Male	Married	2	Primary (standard 1-7)	HoH is respondent	2	11	Yes	Very concerned	Children only	Children only	Don't know	Don't know	Don't know	Yes		Yes	Yes	Don't know	Don't know		No	Yes	Yes	Don't know		No	Not applicable	Not applicable	Not applicable	Not applicable				Yes	Yes
301	Rabies only	Saitsambu		Self	Maasa		1	32	5	5	RS	Male	Married	1	Primary (standard 1-7)	HoH is respondent	0	4	No	Moderately concerned	Children only	Children only	No	No	No	Yes		Yes	Yes	No	No		No	Yes	Yes	No		No	Not applicable	Not applicable	Not applicable	Not applicable				Yes	Yes
302	Rabies only	Saitsambu	Maasai	Spouse	Maasa		2	27		6		Male	Married	1	No formal education	No formal education																						No	Not applicable	Not applicable	Not applicable	Not applicable				Yes	Yes
303	Rabies only	Saitsambu	Maasai	Self	Maasa		1	47	11	7	RS	Male	Married	1	No formal education	No formal education	2	9	No	Not at all concerned	Don't know	Don't know																No	Not applicable	Not applicable	Not applicable	Not applicable				Yes	Yes
304	Rabies only	Saitsambu	Maasai	Self	Maasa		1	75	5	4	RS	Male	Married	2	No formal education	No formal education	2	2																				No	Not applicable	Not applicable	Not applicable	Not applicable				No	No	NOT INFORMED ABOUT THE PROGRAM	NOT INFORMED ABOUT THE PROGRAM
305	Rabies only	Saitsambu	Maasai	Self	Maasa		1	28	8	3	28	Male	Married	2	Primary (standard 1-7)	Primary (standard 1-7)	2	15	No	Not at all concerned	Children only	Children only	No	Don't know	Yes	Yes		Yes	Yes	No	No		Don't know	Yes	Yes	No		Yes						2	1	Yes	Yes
306	Rabies only	Saitsambu	Maasai	Child	Maasa		1	23	7	5	23	Male	Married	1	Primary (standard 1-7)	Primary (standard 1-7)	2	5	Yes	Not at all concerned	Don't know	Don't know																No	Not applicable	Not applicable	Not applicable	Not applicable				Yes	Yes
307	Rabies only	Saitsambu	Maasai	Spouse	Maasa		2	26	7	6		Male	Married	2	No formal education	No formal education	2	7	No	Not at all concerned	Don't know	Don't know																No	Not applicable	Not applicable	Not applicable	Not applicable				Yes	Yes
285	Rabies only	Saitsambu		Spouse	Maasa		2	30	4	4	40	Male	Married	2	Primary (standard 1-7)	Primary (standard 1-7)	0	3	No	Moderately concerned	Both childen and aldults	Children only	Don't know	Don't know	Don't know	Yes		Don't know	Don't know	Don't know	Don't know		Don't know	Don't know	Don't know	Don't know		No	Not applicable	Not applicable	Not applicable	Not applicable				No	No	NOT INFORMED ABOUT THE PROGRAM	NOT INFORMED ABOUT THE PROGRAM
286	Rabies only	Saitsambu		Self	Maasa		1	28	4	4	RS	Male	Married	1	Primary (standard 1-7)	HoH is respondent	1	3	Yes	Very concerned	Children only	Children only	No	No	No	Yes		Yes	Yes	No	No	UN WASHED HANDS	No	Yes	Yes	Don't know		Yes	Yes	No	No			1		Yes	No	DOGS REFUSED	DOGS REFUSED
287	Rabies only	Saitsambu		Child	Maasa		1	15	6	5		Male	Married	3	Primary (standard 1-7)	No formal education	1	5	No	Not at all concerned	Both childen and aldults	Don't know																No	Not applicable	Not applicable	Not applicable	Not applicable				Yes	Yes
288	Rabies only	Saitsambu	Kiswahili	Self	Maasa		1	42	7	8	RS	Male	Married	3	Primary (standard 1-7)	HoH is respondent	4	13	No	Moderately concerned	Children only	Children only	No	No	No	Yes	MALNUTRITION	Yes	Yes	No	No		No	Yes	Yes	Yes		No	Not applicable	Not applicable	Not applicable	Not applicable				No	No	NOT INFORMED ABOUT THE PROGRAM	NOT INFORMED ABOUT THE PROGRAM
289	Rabies only	Saitsambu		Child	Maasa		1	19	6	8		Male	Married	3	Primary (standard 1-7)	Primary (standard 1-7)	4	8	Yes	Very concerned	Children only	Both childen and aldults	Don't know	Don't know	Don't know	Yes		Yes	Yes	Don't know	Don't know		No	Yes	Yes	No		No	Not applicable	Not applicable	Not applicable	Not applicable				Yes	Yes
290	Rabies only	Saitsambu	Kiswahili	Self	Maasa		1	48	3	5	RS	Male	Married	3	Primary (standard 1-7)	HoH is respondent	0	0	No	Moderately concerned	Children only	Children only	No	No	No	Yes	VOMITTE	Yes	Yes	No	No		No	Yes	Yes	No		Yes	No	Yes	No				1	No	No	NO DOGS	NO DOGS
291	Rabies only	Saitsambu	Maasai	Spouse	Maasa		2	31	7	6	52		Married	2	Primary (standard 1-7)	Primary (standard 1-7)	2	6	Yes	Very concerned	Don't know	Children only	Don't know	Don't know	Don't know	Yes		Yes	Don't know	Don't know	Don't know		Don't know	Yes	Don't know	Don't know		No	Not applicable	Not applicable	Not applicable	Not applicable				Yes	Yes
292	Rabies only	Saitsambu	Maasai	Self	Maasa		1	43	7	4		Male	Married	3	No formal education	HoH is respondent		6	No	Moderately concerned	Children only	Children only	Don't know	Don't know	Don't know	Don't know		Don't know	Don't know	Don't know	Don't know		Don't know	Yes	Don't know	Don't know		Yes	Yes	Yes	Yes					Yes	Yes
293	Rabies only	Saitsambu	Maasai	Self	Maasa		1	38	12	5	RS	Male	Married	1	No formal education	HoH is respondent	5	14	No	Not at all concerned	Don't know	Don't know																No	Not applicable	Not applicable	Not applicable	Not applicable				Yes	Yes
294	Rabies only	Saitsambu	Maasai	Self	Maasa		1	34	10	8	RS	Male	Married	2	No formal education	HoH is respondent	5	10	No	Moderately concerned	Don't know	Don't know																No	Not applicable	Not applicable	Not applicable	Not applicable				Yes	Yes
295	Rabies only	Saitsambu		Child	Maasa		2	19	2	4		Male	Married	4	Primary (standard 1-7)	Primary (standard 1-7)	0	2	No		Don't know	Don't know																No	Not applicable	Not applicable	Not applicable	Not applicable				No	No	NOT INFORMED ABOUT THE PROGRAM	NOT INFORMED ABOUT THE PROGRAM
296	Rabies only	Saitsambu	Maasai	Self	Maasa		1	37	10	8	RS	Male	Married	2	No formal education	HoH is respondent	1	4	No	Not at all concerned	Children only	Children only	Don't know	Don't know	Don't know	Yes		Yes	Don't know	Don't know	Don't know		No	Yes	Yes	Yes		No	Not applicable	Not applicable	Not applicable	Not applicable				No	No	NOT INFORMED ABOUT THE PROGRAM	NOT INFORMED ABOUT THE PROGRAM
297	Rabies only	Saitsambu		Child	Maasa		1	19	2	6		Female	Widowed		Primary (standard 1-7)	No formal education	0	1	No	Moderately concerned	Children only	Children only	No	No	No	Yes	MALNUTRITION	Yes	Yes	No	No		No	Yes	Yes	Yes		No	Not applicable	Not applicable	Not applicable	Not applicable				Yes	No	NO DOGS	FARMING
358	Rabies only	Oloipiri	Maasai	Self	Maasa		1		3	6	RS		Single		Primary (standard 1-7)	Primary (standard 1-7)	2	2	No																			No	Not applicable	Not applicable	Not applicable	Not applicable				Yes	Yes
359	Rabies only	Oloipiri	Maasai	Self	Maasa		1	21	7	3	RS	Male	Married	1	Primary (standard 1-7)	Primary (standard 1-7)	2	5	No																			No	Not applicable	Not applicable	Not applicable	Not applicable				Yes	Yes
360	Rabies only	Oloipiri	Maasai	Self	Maasa		1	30	7	9	RS		Single		No formal education	No formal education	2	5	No																			No	Not applicable	Not applicable	Not applicable	Not applicable				Yes	Yes
361	Rabies only	Oloipiri	Maasai	Self	Maasa		2	24	8	5	0	Female	Married		Primary (standard 1-7)	Primary (standard 1-7)	2	5	No																			No	Not applicable	Not applicable	Not applicable	Not applicable				Yes	Yes
362	Rabies only	Oloipiri	Kiswahili	Child	Maasa		1	18	3	8		Male	Married	3	Primary (standard 1-7)	No formal education	0	6	Yes	Very concerned	Both childen and aldults	Children only	No	No	Yes	Yes		Yes	Yes	No	No		No	Yes	Yes	No		No	Not applicable	Not applicable	Not applicable	Not applicable				Yes	Yes
363	Rabies only	Oloipiri		Sibling	Maasa		1	24	3	4		Male	Married	3	Primary (standard 1-7)	No formal education	1	6	Yes	Very concerned	Children only	Children only	No	No	Yes	Yes		Yes	Don't know	Don't know	Don't know		Don't know	Yes	Yes	Don't know		No	Not applicable	Not applicable	Not applicable	Not applicable				Yes	Yes
364	Rabies only	Oloipiri	Kiswahili	Self	Maasa		1	32	5	7	RS	Male	Married	1	Primary (standard 1-7)	HoH is respondent	1	3	Yes	Very concerned	Both childen and aldults	Children only	Don't know	Don't know	Don't know	Yes		Don't know	Yes	Don't know	Don't know		Don't know	Yes	Don't know	Don't know		Yes	No	Yes	No				1	Yes	Yes
340	Rabies only	Oloipiri	Maasai	Self	Maasa		1	35	6	7	RS	Male	Married	1	Primary (standard 1-7)	Primary (standard 1-7)	1	6	No	Not at all concerned																		No	Not applicable	Not applicable	Not applicable	Not applicable				Yes	Yes
341	Rabies only	Oloipiri	Maasai	Self	Maasa		1	67	7	6	RS	Male	Married	3	Primary (standard 1-7)	Primary (standard 1-7)	14	14	No	Not at all concerned	Children only	Children only	No	No	Yes	Yes		Yes	Yes	No	No		No	Yes	Yes	Yes		No	Not applicable	Not applicable	Not applicable	Not applicable		0	0	Yes	Yes
342	Rabies only	Oloipiri	Maasai	Self	Maasa		1	37	16	6	RS	Male	Married	1	No formal education	No formal education	1	30	Yes	Moderately concerned	Both childen and aldults	Both childen and aldults	No	No	Yes	Yes		Yes	Yes	No	No		No	Yes	Yes	Yes		No	Not applicable	Not applicable	Not applicable	Not applicable		0	0	Yes	Yes
343	Rabies only	Oloipiri	Kiswahili	Self	Maasa		1	28	5	4	RS	Male	Married	1	Primary (standard 1-7)	Primary (standard 1-7)	5	5	No	Not at all concerned	Don't know	Don't know	Don't know	Don't know	Don't know	Don't know		Don't know	Don't know	Don't know	Don't know							No	Not applicable	Not applicable	Not applicable	Not applicable		0	0	Yes	Yes
344	Rabies only	Oloipiri	Maasai	Child	Maasa		1	25	16	10	RS	Male			Primary (standard 1-7)	Primary (standard 1-7)	3	30	No	Moderately concerned	Children only	Children only	No	Yes	Yes	Yes		Yes	Yes	No	No		No	Yes	Yes	No		No	Not applicable	Not applicable	Not applicable	Not applicable		0	0	Yes	Yes
345	Rabies only	Oloipiri	Kiswahili	Spouse	Maasa		2	26	12	5	30	Male	Married	2	Primary (standard 1-7)	Primary (standard 1-7)	3	20	Yes	Very concerned	Children only	Children only	Don't know	Don't know	Don't know	Yes		Don't know	Don't know	Don't know	Don't know		Don't know	Don't know	Don't know	Don't know		No	Not applicable	Not applicable	Not applicable	Not applicable				Yes	Yes
353	Rabies only	Oloipiri	Maasai	Child	Maasa		1	20	11	10	0	Male	Single		Primary (standard 1-7)	Primary (standard 1-7)	1	0	No																			No	Not applicable	Not applicable	Not applicable	Not applicable				No	No
354	Rabies only	Oloipiri	Maasai	Self	Maasa		1		9	10	RS	Male	Married	3	No formal education	No formal education	4	4	No																			No	Not applicable	Not applicable	Not applicable	Not applicable				Yes	Yes
355	Rabies only	Oloipiri	Maasai	Self	Maasa		1		10	7	RS	Male	Married	1	Primary (standard 1-7)	Primary (standard 1-7)	3	22	No																			No	Not applicable	Not applicable	Not applicable	Not applicable				Yes	Yes
356	Rabies only	Oloipiri	Maasai	Self	Maasa		1		20	6	RS	Male	Married	4	No formal education	No formal education	0	6	No																			No	Not applicable	Not applicable	Not applicable	Not applicable				No	No	NO DOGS	NO DOGS
357	Rabies only	Oloipiri	Maasai	Self	Maasa		1		20		RS	Male	Married	1	No formal education	No formal education	0	6	No																			No	Not applicable	Not applicable	Not applicable	Not applicable				No	No	NO DOGS	MY WIFE WAS NOT AROUND
365	Rabies only	Oloipiri	Maasai	Self	Maasa		1	32	6	3	RS	Male	Married	1	No formal education	No formal education	2	5	No																			No	Not applicable	Not applicable	Not applicable	Not applicable				Yes	Yes
366	Rabies only	Oloipiri	Kiswahili	Spouse	Maasa		2	20	2	3		Male	Married	1	Primary (standard 1-7)	Primary (standard 1-7)	2	2	No	Not at all concerned	Don't know	Don't know																No	Not applicable	Not applicable	Not applicable	Not applicable				Yes	Yes
346	Rabies only	Oloipiri	Maasai	Child	Maasa		1	23	2	3					No formal education	No formal education	1	3	No	Not at all concerned	Don't know	Don't know																No	Not applicable	Not applicable	Not applicable	Not applicable				Yes	Yes
347	Rabies only	Oloipiri	Maasai	Self	Maasa		1	38	6	3	RS	Male	Married	1	No formal education	No formal education	2	5																				No	Not applicable	Not applicable	Not applicable	Not applicable				Yes	Yes
348	Rabies only	Oloipiri	Maasai	Self	Maasa		1	48	8	7	RS	Male	Married	2	Primary (standard 1-7)	Primary (standard 1-7)	0	8	No		Don't know	Don't know																No	Not applicable	Not applicable	Not applicable	Not applicable				No	No	NO DOGS	NO DOGS
349	Rabies only	Oloipiri	Maasai	Self	Maasa		1	35	10	6	RS	Male	Married	1	Primary (standard 1-7)	Primary (standard 1-7)	2	4	No																			No	Not applicable	Not applicable	Not applicable	Not applicable				Yes	Yes
350	Rabies only	Oloipiri	Maasai	Self	Maasa		1	38	6	4	RS	Male	Married	2	No formal education	No formal education	3	11	No	Not at all concerned	Don't know	Don't know																No	Not applicable	Not applicable	Not applicable	Not applicable				Yes	Yes
351	Rabies only	Oloipiri	Kiswahili	Child	Maasa		1	18	3	7		Female	Married	4	No formal education	No formal education	4	10	Yes	Very concerned	Children only	Children only	Don't know	Don't know	Don't know	Yes		No	Yes	No	No		Don't know	Yes	Don't know	Don't know		No	Not applicable	Not applicable	Not applicable	Not applicable				Yes	Yes
352	Rabies only	Oloipiri		Child	Maasa		1	28	2	3	RS	Male	Married	1	Primary (standard 1-7)	HoH is respondent	3	20	No	Not at all concerned	Children only	Children only	Don't know	Don't know	Don't know	Yes		Don't know	Don't know	Don't know	Don't know		Don't know	Don't know	Don't know	Don't know		No	Not applicable	Not applicable	Not applicable	Not applicable				Yes	Yes
1	Rabies only	Orgosorok	Kiswahili	Self	Maasa		1	36		5	36	Male	Married	10	Primary (standard 1-7)	HoH is respondent		4	Yes	Moderately concerned	Both childen and aldults	Children only	No	No	No	Yes		Yes	Don't know	Don't know	Don't know		No	Yes	No	No		No	Not applicable	Not applicable	Not applicable	Not applicable				Yes	Yes
2	Rabies only	Orgosorok	Kiswahili		Aruaha		1	23		12	23	Male	Married	1	Primary (standard 1-7)	No formal education		2	Yes	Very concerned	Children only	Children only	Don't know	Don't know	Don't know	Yes		Yes	Yes	Don't know	Don't know		Don't know	Yes	Yes	Don't know		Yes	No	Yes	No			0	1	Yes	Yes
3	Rabies only	Orgosorok	Kiswahili	Child	Maasa		1	24		3		Male	Married	1	Primary (standard 1-7)	No formal education		2	No	Moderately concerned	Children only	Children only	No	No	No	Yes		Yes	No	No	No		No	Yes	No	No		No	Not applicable	Not applicable	Not applicable	Not applicable				Yes	Yes
4	Rabies only	Orgosorok	Kiswahili	Spouse	Aruaha		2	29		3	32	Male	Married	1	Primary (standard 1-7)	Primary (standard 1-7)		1	No	Very concerned	Children only	Children only	No	No	Yes	Yes		Yes	Yes	No	No		No	Yes	Yes	Yes		No	Not applicable	Not applicable	Not applicable	Not applicable				Yes	Yes
5	Rabies only	Orgosorok	Kiswahili	Self	Maasa		1	42		5	42	Male	Married	1	Primary (standard 1-7)	HoH is respondent		2	No	Moderately concerned	Children only	Children only	No	No	Yes	No		Yes	No	No	No		No	Yes	Yes	No		No	Not applicable	Not applicable	Not applicable	Not applicable				Yes	Yes
6	Rabies only	Orgosorok	Maasai	Self	Maasa		1	38		10	38	Male	Married	2	Primary (standard 1-7)	Primary (standard 1-7)		3	No	Not at all concerned	Children only	Children only	Don't know	Don't know	Don't know	Yes		Yes	Yes	Don't know	Don't know		Don't know	Yes	Yes	Don't know		No	Not applicable	Not applicable	Not applicable	Not applicable		0	0	No	Yes
7	Rabies only	Orgosorok	Maasai	Self	Maasa		1	36		5	36	Male	Married	1	No formal education	No formal education		0	Yes	Moderately concerned	Both childen and aldults	Children only	Don't know	Don't know	Don't know	Yes		Yes	Yes	Don't know	Don't know		Don't know	Yes	Yes	Don't know		Yes	No	Yes	Yes	Yes	1	0	1	Yes	No	FARMING	HERDING CATTLES
8	Rabies only	Orgosorok	Maasai	Spouse	Maasa		2	28		6	28	Female	Married	0	No formal education	No formal education		0	No	Not at all concerned	Don't know	Don't know						Yes	Yes				No	Yes	Yes	No		Yes					0	2	1	No	Yes
19	Rabies only	Orgosorok	Maasai	Self	Maasa		1	25		2		Male	Single	0	No formal education	No formal education		0	No	Not at all concerned	Don't know	Don't know																No	Not applicable	Not applicable	Not applicable	Not applicable		0	0	No	Yes	HERDING CATTLES	FARMING
20	Rabies only	Orgosorok	Maasai	Self	Maasa		1	35		4	35	Male	Married	1	No formal education	No formal education		1	No	Not at all concerned	Don't know	Don't know																No	Not applicable	Not applicable	Not applicable	Not applicable		0	0	Yes	Yes
21	Rabies only	Orgosorok	Maasai	Self	Maasa		1	38		8	38	Male	Married	2	No formal education	No formal education		1	No	Not at all concerned	Don't know	Don't know																Yes						0	1	Yes	Yes
22	Rabies only	Orgosorok	Maasai	Spouse	Maasa		2	28		6	28	Female	Married		No formal education	No formal education		3	No	Not at all concerned	Don't know	Don't know																Yes						2	2	No	Yes
23	Rabies only	Orgosorok	Maasai	Self	Maasa		1	35		6	35	Male	Married	1	No formal education	No formal education		2	Yes	Very concerned	Children only	Children only				Yes			Yes					Yes	Yes			Yes						2	1	Yes	Yes
24	Rabies only	Orgosorok	Kiswahili	Self	Maasa		1	26		2	6	Male	Married	1	Primary (standard 1-7)	Primary (standard 1-7)		1	No	Not at all concerned	Don't know	Don't know																No	Not applicable	Not applicable	Not applicable	Not applicable		0	0	Yes	Yes
25	Rabies only	Orgosorok	Maasai	Spouse	Maasa		2	27		5	27	Female	Married		No formal education	No formal education		2	No	Not at all concerned	Don't know	Don't know																No	Not applicable	Not applicable	Not applicable	Not applicable		0	0	No	Yes
26	Rabies only	Orgosorok		Spouse	Maasa		2	34		4	49	Male	Married	1	No formal education	No formal education		2	Yes	Very concerned	Children only	Children only	Don't know	Don't know	Don't know	Yes		Yes	Don't know	Don't know	Don't know		Don't know	Yes	Don't know	Don't know		Yes	No	Yes	No				1	Yes	Yes
27	Rabies only	Orgosorok	Kiswahili	Self	Maasa		1	32		6	32	Male	Widowed		No formal education	HoH is respondent		1	Yes	Very concerned	Children only	Children only	Don't know	Don't know	Don't know	Yes		Yes	Don't know	Don't know	Don't know		Don't know	Yes	Yes	Don't know		No	Not applicable	Not applicable	Not applicable	Not applicable				Yes	Yes
28	Rabies only	Orgosorok	Kiswahili	Self	Maasa		1	30		3	30	Male	Married	1	Primary (standard 1-7)	HoH is respondent		2	No	Moderately concerned	Both childen and aldults	Children only	No	No	Yes	Yes		Yes	Yes	No	No		No	Yes	Yes	Yes		Yes	No	Yes	Yes	Yes	1			Yes	Yes
9	Rabies only	Orgosorok	Kiswahili	Spouse	Maasa		2	30		6	43	Male	Married	2	Primary (standard 1-7)	Primary (standard 1-7)		1	Yes	Very concerned	Both childen and aldults	Children only	No	No	No	Yes		Yes	Yes	Don't know	Don't know		No	Yes	Yes	Yes		No	Not applicable	Not applicable	Not applicable	Not applicable				Yes	Yes
10	Rabies only	Orgosorok	Kiswahili	Child	Maasa		2	16		5	41	Male	Married	2	No formal education	No formal education		0	No	Moderately concerned	Both childen and aldults	Both childen and aldults	Don't know	Don't know	Don't know	Yes		Yes	Don't know	Don't know	Don't know		Don't know	Yes	Yes	Don't know		No	Not applicable	Not applicable	Not applicable	Not applicable				Yes	Yes
11	Rabies only	Orgosorok	Kiswahili	Self	Maasa		1	43		8	43	Male	Married	2	Primary (standard 1-7)	HoH is respondent		0	Yes	Very concerned	Both childen and aldults	Children only	No	No	No	Yes		Yes	No	No	No		No	Yes	Yes	No		Yes	Yes	No						Yes	Yes
12	Rabies only	Orgosorok	Kiswahili	Child	Maasa		2	19		4	36	Female	Single		No formal education	No formal education		0	Yes	Moderately concerned	Children only	Children only	Don't know	Don't know	Don't know	Yes		Yes	Yes	Don't know	Don't know		Don't know	Yes	Yes	Don't know		No	Not applicable	Not applicable	Not applicable	Not applicable				Yes	Yes
13	Rabies only	Orgosorok	Kiswahili	Spouse	Maasa		2	34		4	40	Male	Married	2	Primary (standard 1-7)	No formal education		0	No	Moderately concerned	Children only	Children only	Don't know	Don't know	Don't know	Yes		Yes	Yes	Don't know	Don't know		Don't know	Yes	Yes	Yes		No	Not applicable	Not applicable	Not applicable	Not applicable				Yes	No	NO DOGS
14	Rabies only	Orgosorok	Kiswahili	Spouse	Maasa		2	21		3	26	Male	Married	1	No formal education	No formal education		3	No	Moderately concerned	Both childen and aldults	Children only	Don't know	Don't know	Yes	Yes		Yes	Don't know	Don't know	Don't know		No	Yes	Yes	No		No	Not applicable	Not applicable	Not applicable	Not applicable				Yes	Yes
15	Rabies only	Orgosorok	Kiswahili	Spouse	Maasa		2	20		3	25	Male	Married	1	Primary (standard 1-7)	Primary (standard 1-7)		0	Yes	Very concerned	Children only	Children only	Don't know	Don't know	Don't know	Yes		Yes	Yes	Don't know	Don't know		Don't know	Yes	Yes	Don't know		No	Not applicable	Not applicable	Not applicable	Not applicable				Yes	Yes
16	Rabies only	Orgosorok	Maasai	Spouse	Maasa		2	40		4	40	Female	Married		No formal education	No formal education		0	No	Not at all concerned	Don't know	Don't know																No	Not applicable	Not applicable	Not applicable	Not applicable		0	0	Yes	Yes
17	Rabies only	Orgosorok	Maasai	Self	Maasa		1	39		9	39	Male	Married	2	No formal education	No formal education		4	No	Not at all concerned	Don't know	Don't know																No	Not applicable	Not applicable	Not applicable	Not applicable		0	0	Yes	Yes
18	Rabies only	Orgosorok	Maasai	Spouse	Maasa		2	29		8		Male	Married		No formal education	No formal education		2	Yes	Moderately concerned	Both childen and aldults	Children only	No	No	Yes	Yes		Yes	No	No	No		No	Yes	No	No	WORMS TREATMENT	No	Not applicable	Not applicable	Not applicable	Not applicable		0	0	Yes	Yes
105	Rabies only	Engeruserosambo	Maasai	Spouse	Maasa		2	20	2	6		Female	Married	2	Secondary O level (F1-4)	Secondary O level (F1-4)	2	2	No	Not at all concerned	Both childen and aldults		No	No	Yes	Yes		Yes	Yes	No	Don't know		No	Yes	Yes	Yes		No	Not applicable	Not applicable	Not applicable	Not applicable	0	0	0	Yes	Yes
106	Rabies only	Engeruserosambo	Maasai	Self	Maasa		1	60		7	60	Male	Married	2	Primary (standard 1-7)	Primary (standard 1-7)		0	No	Not at all concerned	Don't know	Don't know																Yes	Yes	No	Yes	Yes	1	0	0	Yes	No	NO ONE IN THE HOUSE	SCHOOLING
107	Rabies only	Engeruserosambo	Maasai	Self	Maasa		2	40		12	40	Male	Married	1	Primary (standard 1-7)	Primary (standard 1-7)		6	No	Moderately concerned	Children only	Children only	No	No	Yes	Yes		No	Yes	No	No		Don't know	Yes	Yes	Don't know		Yes					0	0	0	Yes	Yes
108	Rabies only	Engeruserosambo	Maasai	Self	Maasa		2	65	1	7	RS	Female	Married	3	No formal education	HoH is respondent	0	0	No	Not at all concerned	Both childen and aldults	Both childen and aldults	Don't know	Don't know	No	Yes		Yes	Yes	Don't know	Don't know		No	Yes	Yes	Don't know		No	Not applicable	Not applicable	Not applicable	Not applicable	0	0	0	No	No	FARMING	SCHOOLING
109	Rabies only	Engeruserosambo	Maasai	Spouse	Maasa		2	35	2	6	RS	Female	Married	2	No formal education	HoH is respondent	0	0	No	Not at all concerned	Both childen and aldults	Both childen and aldults	Don't know	No	Yes	Yes		Yes	Yes	Don't know	Don't know		No	Yes	Yes	No		No	Not applicable	Not applicable	Not applicable	Not applicable	0	0	0	No	No	COLLECTING FIREWOOD	SCHOOLING
110	Rabies only	Engeruserosambo	Maasai	Self	Maasa		1	41		7		Male	Married	1	Primary (standard 1-7)	Primary (standard 1-7)		4	No	Not at all concerned	Children only	Children only	No	No	Yes	Yes		Yes	No	No	No		No	Yes	Yes	Yes		No	Not applicable	Not applicable	Not applicable	Not applicable		0	0	No	No	TRAVEL	SCHOOLING
111	Rabies only	Engeruserosambo	Kiswahili	Self	Maasa		1	43	12	6	RS	Male	Married	3	No formal education	HoH is respondent	0	4	No		Don't know	Don't know																No	Not applicable	Not applicable	Not applicable	Not applicable				Yes	No	NO DOGS	NO DOGS
113	Rabies only	Engeruserosambo	Kiswahili	Self	Maasa		1	42	4	6	RS	Male	Married	4	No formal education	No formal education	1	2	Yes	Moderately concerned	Children only	Children only	Don't know	Don't know	Don't know	Don't know		Don't know	Yes	Don't know	Don't know		Don't know	Yes	Yes	Don't know		No	Not applicable	Not applicable	Not applicable	Not applicable				Yes	Yes
114	Rabies only	Engeruserosambo	Kiswahili	Spouse	Maasa		2	31	1	4	36	Male	Married	2	No formal education	No formal education	1		No	Moderately concerned	Children only	Children only	Don't know	Don't know	Don't know	Yes		Yes	Yes	Don't know	Don't know		Don't know	Yes	Don't know	Don't know		No	Not applicable	Not applicable	Not applicable	Not applicable				Yes	Yes
115	Rabies only	Engeruserosambo	Kiswahili	Self	Maasa		1	32	1	7	RS	Male	Married	1	Primary (standard 1-7)	HoH is respondent	2		No		Don't know	Don't know																No	Not applicable	Not applicable	Not applicable	Not applicable				Yes	Yes
116	Rabies only	Engeruserosambo	Kiswahili	Self	Maasa		1	37		3	37	Male	Married	2	Primary (standard 1-7)	HoH is respondent		0	Yes		Don't know	Don't know																No	Not applicable	Not applicable	Not applicable	Not applicable				Yes	No	NO DOGS	NO DOGS
112	Rabies only	Engeruserosambo	Maasai	Spouse	Maasa		2	34	9	7		Male	Married	4	No formal education	No formal education	2	7	No	Moderately concerned	Children only	Children only	Don't know	Don't know	Don't know	Don't know		Don't know	Don't know	Don't know	Don't know		Don't know	Yes	Don't know	Don't know		No	Not applicable	Not applicable	Not applicable	Not applicable				Yes	Yes
94	Rabies only	Engeruserosambo	Maasai	Parent	Maasa		2	38		6		Female			No formal education	No formal education		0	No	Not at all concerned	Don't know	Don't know																No	Not applicable	Not applicable	Not applicable	Not applicable	0	0	0	No	No	HERDING CATTLES	NO ONE IN THE HOUSE
93	Rabies only	Engeruserosambo	Maasai	Self	Maasa		1			3		Male	Married	1	No formal education	No formal education		1	No	Not at all concerned	Children only	Children only	Don't know	No	Don't know	No		Yes	Yes	Don't know	Don't know		No	Yes	Yes	No		No	Not applicable	Not applicable	Not applicable	Not applicable	0	0	0	Yes	Yes
95	Rabies only	Engeruserosambo	Kiswahili	Self	Maasa		1	35	4	4	RS	Male	Married	1	Primary (standard 1-7)	HoH is respondent	0	1	Yes	Very concerned	Children only	Children only																No	Not applicable	Not applicable	Not applicable	Not applicable				Yes	Yes
96	Rabies only	Engeruserosambo	Kiswahili	Child	Maasa		2	18	14	5		Male	Married	2	Primary (standard 1-7)	No formal education	1	2	No	Very concerned	Both childen and aldults	Children only	No	Yes	Yes	Yes		Yes	Yes	No	No		No	Yes	Yes	Yes		No	Not applicable	Not applicable	Not applicable	Not applicable				No	No	NOT INFORMED ABOUT THE PROGRAM	NOT INFORMED ABOUT THE PROGRAM
97	Rabies only	Engeruserosambo	Kiswahili	Child	Maasa		1	23	3	8		Male	Married	2	Primary (standard 1-7)	Primary (standard 1-7)	1	3	No	Moderately concerned	Children only	Children only	Don't know	Don't know	Don't know	Yes		Don't know	Yes	Don't know	Don't know		Don't know	Yes	Yes	Don't know		No	Not applicable	Not applicable	Not applicable	Not applicable				No	No	NOT INFORMED ABOUT THE PROGRAM
98	Rabies only	Engeruserosambo	Maasai	Spouse	Maasa		2	57		5	40	Female	Married	2	No formal education	No formal education		0	No	Not at all concerned	Children only	Children only	No	No	Yes	Yes		Yes	Yes	Don't know	Don't know		No	Yes	Yes	Yes		No	Not applicable	Not applicable	Not applicable	Not applicable	0	0	0	Yes	Yes	FARMING	OTHER DAILY ACTIVITIES
99	Rabies only	Engeruserosambo	Kiswahili	Self	Sonjo		2	28	2	5	32	Male	Married	1	Primary (standard 1-7)	Primary (standard 1-7)	1		No	Moderately concerned	Children only	Children only	Don't know	Don't know	Don't know	Don't know		Don't know	Don't know	Don't know	Don't know		Don't know	Don't know	Don't know	Don't know		No	Not applicable	Not applicable	Not applicable	Not applicable				Yes	Yes
100	Rabies only	Engeruserosambo	Kiswahili	Sibling	Maasa		2	21	3	9		Male	Married	3	Primary (standard 1-7)	No formal education	2	6	Yes	Moderately concerned	Both childen and aldults	Children only	Don't know	Don't know	Don't know	Yes		Yes	Don't know	Don't know	Don't know		Don't know	Don't know	Don't know	Don't know		No	Not applicable	Not applicable	Not applicable	Not applicable				No	No	NOT INFORMED ABOUT THE PROGRAM	NOT INFORMED ABOUT THE PROGRAM
101	Rabies only	Engeruserosambo	Kiswahili	Self	Maasa		1	39	4	7	RS	Male	Married	1	Primary (standard 1-7)	HoH is respondent	2	4	Yes	Very concerned	Children only	Children only	Don't know	Don't know	Don't know	Don't know		Don't know	Don't know	Don't know	Don't know		Don't know	Don't know	Don't know	Don't know		No	Not applicable	Not applicable	Not applicable	Not applicable				Yes	Yes
102	Rabies only	Engeruserosambo	Maasai	Self	Maasa		1	35	9	6	RS	Male	Married	1	Primary (standard 1-7)	HoH is respondent	1	4	No	Not at all concerned	Children only	Children only	No	No	Yes	Yes		Yes	Yes	No	No		No	Yes	Yes	No	NIL	No	Not applicable	Not applicable	Not applicable	Not applicable	0	0	0	Yes	Yes
103	Rabies only	Engeruserosambo	Maasai	Spouse	Maasa		2	30	2	7		Female	Married	2	Primary (standard 1-7)	HoH is respondent	5	9	No	Not at all concerned	Children only	Children only	No	No	No	Yes		Yes	Yes	No	No		No	Yes	Yes	Yes		Yes					0	2	1	Yes	Yes
104	Rabies only	Engeruserosambo	Maasai	Self	Maasa		2	20	2	4		Male	Married	2	Primary (standard 1-7)	HoH is respondent	2	3	No	Not at all concerned	Children only	Children only	No	No	No	Yes		No	Yes	No	No		No	Yes	Yes	Yes		No	Not applicable	Not applicable	Not applicable	Not applicable	0	0	0	Yes	Yes	WENT FOR OTHER DAILY ACTIVITIES
312	Worming only	Olorien/Magaiduru	Kiswahili	Self	Maasa		1	29	2	15	RS	Male	Married	1	Primary (standard 1-7)	HoH is respondent	6	11	Yes	Very concerned	Children only	Children only	No	No	No	Yes	MALNUTRITION	Yes	No	No	No		No	Yes		No		No	Not applicable	Not applicable	Not applicable	Not applicable				Yes	Yes
155	Worming only	Olorien/Magaiduru	Kiswahili	Child	Maasa		2	18	12	6		Male	Married	3	Secondary O level (F1-4)		3	15	Yes	Very concerned	Children only	Children only	Don't know	Don't know	Don't know	Yes		Yes	Yes	No	No	BACTERIA	No	Yes	Yes	Yes		No	Not applicable	Not applicable	Not applicable	Not applicable				Yes	Yes
230	Worming only	Olorien/Magaiduru	Maasai	Self	Maasa		1	40	3	3	40	Male	Married	1	No formal education	No formal education	0	7	Yes	Moderately concerned	Both childen and aldults	Both childen and aldults	Don't know	No	Yes	Yes		Yes	Yes	Don't know	No		Don't know	Yes	Yes	No		No	Not applicable	Not applicable	Not applicable	Not applicable		0	0	Yes	Yes
231	Worming only	Olorien/Magaiduru	Maasai	Self	Maasa		1	35	9	4	35	Male	Married	1	No formal education	No formal education	0	8	No	Not at all concerned	Don't know	Don't know																No	Not applicable	Not applicable	Not applicable	Not applicable		0	0	Yes	Yes
232	Worming only	Olorien/Magaiduru	Maasai	Self	Maasa		1	29	5	5	29	Male	Married	1	Primary (standard 1-7)	Primary (standard 1-7)	0	4	No	Not at all concerned	Don't know	Don't know																No	Not applicable	Not applicable	Not applicable	Not applicable		0	0	Yes	Yes
233	Worming only	Olorien/Magaiduru	Maasai	Child	Maasa		1	26	10	3	26	Male	Married	1	Secondary O level (F1-4)	Secondary O level (F1-4)	1	30	Yes	Very concerned	Both childen and aldults	Both childen and aldults	No	No	No	Yes		Yes	Yes	No	No		No	Yes	Yes	No		Yes	No	No	Yes	Yes	1	0	0	No	No	NOT INFORMED ABOUT THE PROGRAM	NOT INFORMED ABOUT THE PROGRAM
234	Worming only	Olorien/Magaiduru	Maasai	Child	Maasa		1	30	10	6	30	Male	Married	2	Primary (standard 1-7)	Primary (standard 1-7)	1	30	Yes		Both childen and aldults	Both childen and aldults	No	No	No	Yes		Yes	Yes	No	No		Don't know	Yes	Yes	Don't know		Yes	No	Yes	Yes	Yes	1	0	1	No	No	NOT INFORMED ABOUT THE PROGRAM	NOT INFORMED ABOUT THE PROGRAM
235	Worming only	Olorien/Magaiduru	Maasai	Self	Maasa		1	35	10	6	35	Male	Married	1	Primary (standard 1-7)	Primary (standard 1-7)	1	10	No	Not at all concerned	Children only		No	Don't know	Yes	Yes		Yes	Yes	Don't know	No		Don't know	Yes	Yes	Don't know		No	Not applicable	Not applicable	Not applicable	Not applicable		0	0	Yes	Yes
236	Worming only	Olorien/Magaiduru	Maasai	Parent	Maasa		2	64	1	5	0	Female			No formal education	No formal education	0	2	Yes	Moderately concerned	Both childen and aldults	Both childen and aldults	No	No	Yes	Yes		Yes	Yes	No	Don't know		Don't know	Yes	Yes	No		No	Not applicable	Not applicable	Not applicable	Not applicable		0	0	Yes	Yes
253	Worming only	Olorien/Magaiduru	Maasai	Parent	Maasa		2	24	10	4		Male	Married	1	Primary (standard 1-7)	Primary (standard 1-7)	1	10	No	Not at all concerned	Don't know	Don't know																No	Not applicable	Not applicable	Not applicable	Not applicable		0	0	Yes	Yes
237	Worming only	Olorien/Magaiduru	Kiswahili	Self	Maasa		1	37	6	4	RS	Male	Married	2	Primary (standard 1-7)	HoH is respondent	0	4	No	Moderately concerned	Children only	Children only	Don't know	Don't know	Don't know	Don't know		Don't know	Yes	Don't know	Don't know		No	Yes	Yes	No		No	Not applicable	Not applicable	Not applicable	Not applicable				Yes	Yes
238	Worming only	Olorien/Magaiduru		Spouse	Maasa		2	24	6	4	28	Male	Married	1	Primary (standard 1-7)	Primary (standard 1-7)	0	4	Yes	Very concerned	Both childen and aldults	Children only	Don't know	Don't know	Don't know	Yes		Yes	Yes	Don't know	Don't know		No	Yes	Yes	No		No	Not applicable	Not applicable	Not applicable	Not applicable				No	Yes	NOT INFORMED ABOUT THE PROGRAM	NOT INFORMED ABOUT THE PROGRAM
239	Worming only	Olorien/Magaiduru	Kiswahili	Self	Maasa		1	35	1	5	RS	Male	Married	1	Primary (standard 1-7)	HoH is respondent	0	0	Yes	Very concerned	Both childen and aldults	Children only	No	No	No	Yes	UN HEALTH	Yes	Yes	No	No		No	Yes	Yes	Yes		No	Not applicable	Not applicable	Not applicable	Not applicable				Yes	Yes
248	Worming only	Olorien/Magaiduru	Maasai	Child	Maasa		1	26	5	6		Male	Married	1	Primary (standard 1-7)	Primary (standard 1-7)	0	4	Yes	Not at all concerned	Both childen and aldults	Children only	No	No	No	Yes		No	No	Yes	Don't know		Don't know	Yes	Yes	Don't know		Yes						2	0	Yes	Yes
249	Worming only	Olorien/Magaiduru	Maasai	Child	Maasa		1	20	3	6		Male	Married	4	No formal education	No formal education	2	6	Yes	Moderately concerned	Both childen and aldults	Both childen and aldults	Don't know	Don't know	Yes	Yes		Yes	Yes	Don't know	No		Don't know	Yes	Yes	Don't know		No	Not applicable	Not applicable	Not applicable	Not applicable		0	0	No	No	NOT INFORMED ABOUT THE PROGRAM	NOT INFORMED ABOUT THE PROGRAM
250	Worming only	Olorien/Magaiduru	Maasai	Spouse	Maasa		2	20	3	3		Male	Married	1	Primary (standard 1-7)	Primary (standard 1-7)	1	10	No	Not at all concerned	Don't know	Don't know																No	Not applicable	Not applicable	Not applicable	Not applicable		0	0	Yes	Yes
251	Worming only	Olorien/Magaiduru	Maasai	Spouse	Maasa		2	27	5	5		Male	Married	1	Primary (standard 1-7)	Primary (standard 1-7)	1	4	No	Moderately concerned	Children only	Children only	Don't know	No	Yes	Yes		No	No	No	Don't know		No	Yes	Yes	Don't know		No	Not applicable	Not applicable	Not applicable	Not applicable		0	0	Yes	Yes
252	Worming only	Olorien/Magaiduru	Maasai	Spouse	Maasa		2	20	5	4		Male	Married	1	Primary (standard 1-7)	Primary (standard 1-7)	1	4	No	Not at all concerned	Both childen and aldults	Both childen and aldults	Don't know	No	Yes	Yes		Yes	Yes	Don't know	Don't know		Don't know	Yes	Yes	Don't know		No	Not applicable	Not applicable	Not applicable	Not applicable		0	0	Yes	Yes
240	Worming only	Olorien/Magaiduru		Spouse	Maasa		2	29	19	4		Male	Married	3	No formal education	No formal education	3			Moderately concerned	Both childen and aldults	Both childen and aldults	No	No	Yes	Yes		Yes	Yes	Don't know	Don't know		Don't know	Yes	Yes	Don't know		No	Not applicable	Not applicable	Not applicable	Not applicable		0	0	Yes	Yes
241	Worming only	Olorien/Magaiduru	Maasai	Spouse	Maasa		2	26	19	5		Male	Married	2	Primary (standard 1-7)	Primary (standard 1-7)	2	40	No	Not at all concerned	Both childen and aldults	Both childen and aldults	No	Don't know	Yes	Yes		Yes	Yes	No	Don't know		Don't know	Yes	Yes	Don't know		No	Not applicable	Not applicable	Not applicable	Not applicable		0	0	Yes	Yes
242	Worming only	Olorien/Magaiduru	Maasai	Self	Maasa		2		8	4					No formal education	No formal education	1	5	Yes	Moderately concerned	Children only	Children only	Don't know	Don't know	Yes	Yes		Yes	Yes	Don't know	No		Don't know	Yes	Yes	Don't know		No	Not applicable	Not applicable	Not applicable	Not applicable		0	0	Yes	Yes
243	Worming only	Olorien/Magaiduru	Maasai	Spouse	Maasa		2	54	8	4	54	Female			No formal education	No formal education	1	5	No	Not at all concerned	Don't know	Don't know																No	Not applicable	Not applicable	Not applicable	Not applicable		0	0	Yes	Yes
244	Worming only	Olorien/Magaiduru	Kiswahili	Self	Maasa		1	30	3	5	RS	Male	Single		Primary (standard 1-7)	HoH is respondent	1	3	No	Not at all concerned	Don't know	Don't know																No	Not applicable	Not applicable	Not applicable	Not applicable				Yes	Yes
245	Worming only	Olorien/Magaiduru	Kiswahili	Self	Maasa		1	35	2	4	RS	Male	Married	1	No formal education	HoH is respondent	0	3	No	Moderately concerned	Children only	Children only	No	No	No	Yes		No	Yes	No	No		No	Yes	Yes	No		No	Not applicable	Not applicable	Not applicable	Not applicable				Yes	Yes
246	Worming only	Olorien/Magaiduru	Kiswahili	Self	Maasa		1	36	19	5	RS	Male	Married	1	No formal education	HoH is respondent	2	4	Yes	Very concerned	Both childen and aldults	Children only	No	No	No	Yes	LACK OF BLOOD	Yes	Yes	No	No			Yes	Yes			No	Not applicable	Not applicable	Not applicable	Not applicable				Yes	Yes
247	Worming only	Olorien/Magaiduru	Maasai	Spouse	Maasa		2	30	17	4	55	Female	Single		No formal education	HoH is respondent	2		No		Don't know	Don't know																No	Not applicable	Not applicable	Not applicable	Not applicable				No	Yes	NOT INFORMED ABOUT THE PROGRAM	NOT INFORMED ABOUT THE PROGRAM
181	Worming only	Maaloni	Maasai	Self	Maasa		1		4	7	RS	Male	Married	2	No formal education	No formal education	1	4	Yes	Moderately concerned	Children only	Children only	No	Yes	Yes	Yes		Yes	Yes	No	Yes		No	Yes	Yes	Yes		Yes						2	2	Yes	Yes
182	Worming only	Maaloni	Maasai	Self	Maasa		1		4	7	RS	Male	Married	3	No formal education	No formal education	10	10	Yes	Moderately concerned	Children only	Children only	No	Don't know	Yes	Yes		Yes	Yes	Don't know	No		No	Yes	Yes	Yes		Yes	No	Yes	Yes	Yes	1	2	3	Yes	Yes
183	Worming only	Maaloni	Maasai	Self	Maasa		1	29	6	4	RS	Male	Married	1	Secondary O level (F1-4)	Secondary O level (F1-4)	3	12	Yes	Moderately concerned	Children only	Children only	No	No	No	No	THINNING BODY	Yes	No	No	No	EATING UN COOKED FOODS	No	Yes	Yes	No		Yes						2	2	No	Yes
184	Worming only	Maaloni		Self	Maasa		1	38	1	16	RS	Male	Married	1	No formal education	HoH is respondent	1	3	No	Not at all concerned	Don't know	Don't know																No	Not applicable	Not applicable	Not applicable	Not applicable				Yes	Yes
185	Worming only	Maaloni	Kiswahili	Self	Maasa		1	28	2	3	RS	Male	Married	1	Primary (standard 1-7)	HoH is respondent	2	4	Yes	Very concerned	Children only	Children only	Don't know	Don't know	Don't know	Yes		Yes	Don't know	Don't know	Don't know		Don't know	Yes	Don't know	Don't know		No	Not applicable	Not applicable	Not applicable	Not applicable				Yes	Yes
186	Worming only	Maaloni	Maasai	Self	Maasa		1	29	6	4	0	Male	Married	6	No formal education	No formal education	3		No	Not at all concerned	Don't know																	No	Not applicable	Not applicable	Not applicable	Not applicable		0	0	Yes	Yes
187	Worming only	Maaloni	Maasai	Self	Maasa		1		5	7	RS	Male	Married	3	No formal education	No formal education	2	2	No	Not at all concerned	Children only	Don't know																No	Not applicable	Not applicable	Not applicable	Not applicable		0	0	Yes	Yes
188	Worming only	Maaloni	Maasai	Spouse	Maasa		2	25	6	4	RS	Male	Married	2	No formal education	No formal education	2	3	Yes	Moderately concerned	Both childen and aldults	Both childen and aldults	Don't know	Yes	Yes	Don't know		Yes	Yes	No	Don't know		No	Yes	Yes	Don't know		No	Not applicable	Not applicable	Not applicable	Not applicable		0	0	Yes	Yes
189	Worming only	Maaloni	Kiswahili	Self	Maasa		1	54	6	8	RS	Male	Married	4	Primary (standard 1-7)	HoH is respondent	4	13	Yes	Very concerned	Both childen and aldults	Children only	No	No	Yes	Yes	MALNUTRITION	Yes	Yes	No	No		No	Yes	Yes	Yes		No	Not applicable	Not applicable	Not applicable	Not applicable				Yes	Yes
190	Worming only	Maaloni	Maasai	Self	Maasa		1	32	3	3	RS	Male	Married	2	Primary (standard 1-7)	HoH is respondent	1	3	No	Not at all concerned	Children only	Don't know																No	Not applicable	Not applicable	Not applicable	Not applicable				Yes	Yes
191	Worming only	Maaloni	Maasai	Self	Maasa		1	27	4	3		Male	Married	1	No formal education	No formal education	2	3	No	Moderately concerned	Children only	Children only	No	Don't know	Yes	Yes		Yes	Yes	No	No		No	Yes	Yes	Yes		No	Not applicable	Not applicable	Not applicable	Not applicable		0	0	Yes	Yes
192	Worming only	Maaloni	Maasai	Spouse	Maasa		2	35	4	7		Male	Married	3	No formal education	No formal education	2	3	No	Moderately concerned	Both childen and aldults	Both childen and aldults	No	Don't know	Yes	Yes		Yes	Yes	No	Yes							No	Not applicable	Not applicable	Not applicable	Not applicable		0	0	Yes	Yes
193	Worming only	Maaloni		Spouse	Maasa		2	27	5	6		Male	Married	1	No formal education	No formal education	2	10	No	Not at all concerned	Don't know	Don't know																No	Not applicable	Not applicable	Not applicable	Not applicable		0	0	Yes	Yes
194	Worming only	Maaloni	Kiswahili	Self	Maasa		1	25	1	8	RS	Male	Married	1	Primary (standard 1-7)	HoH is respondent	4	4	No	Not at all concerned	Don't know	Don't know																No	Not applicable	Not applicable	Not applicable	Not applicable				Yes	Yes
195	Worming only	Maaloni	Kiswahili	Child	Maasa		2	14	2	9		Male	Married	4	No formal education	No formal education	3	10	No	Not at all concerned	Don't know	Don't know																No	Not applicable	Not applicable	Not applicable	Not applicable				Yes	Yes
196	Worming only	Maaloni	Maasai	Sibling	Maasa		1	32	2	5		Female	Married	2	No formal education	No formal education	2	5	Yes	Very concerned	Children only	Children only				Yes		Yes	Yes				No	Yes	Yes	No		No	Not applicable	Not applicable	Not applicable	Not applicable				Yes	Yes
197	Worming only	Maaloni	Maasai	Spouse	Maasa		2	26	5	6	0	Male	Married	1	No formal education	No formal education	0	6	No	Moderately concerned	Both childen and aldults	Both childen and aldults	No	Don't know	Yes	Yes		No	Yes	No	No		Don't know	No	No	Yes		No	Not applicable	Not applicable	Not applicable	Not applicable		0	0	Yes	Yes
198	Worming only	Maaloni	Maasai	Self	Maasa		2	54	4	5		Female			No formal education	No formal education	5	9	No	Not at all concerned	Don't know	Don't know																No	Not applicable	Not applicable	Not applicable	Not applicable		0	0	Yes	Yes
199	Worming only	Maaloni	Maasai	Spouse	Maasa		2	23	4	6	0	Male	Married	2	No formal education	No formal education	0	9	Yes	Moderately concerned	Both childen and aldults	Both childen and aldults	Don't know	Yes	Yes	Yes		Yes	Yes	No	Yes		No	Yes	Yes	Yes		No	Not applicable	Not applicable	Not applicable	Not applicable		0	0	Yes	Yes
172	Worming only	Maaloni	Maasai	Parent	Maasa		2	60	2	4	CB	Male	Married	2	No formal education	No formal education	0	2	No	Not at all concerned	Don't know	Don't know																No	Not applicable	Not applicable	Not applicable	Not applicable				No	No	NOT INFORMED ABOUT THE PROGRAM	NOT INFORMED ABOUT THE PROGRAM
173	Worming only	Maaloni	Maasai	Self	Maasa		1		7	6		Male	Married	3	No formal education	No formal education	2	5	No	Not at all concerned	Children only	Both childen and aldults	Don't know	No	Yes	Yes		Yes	Yes	Don't know	No		Don't know	Yes	Yes	Yes	NIL	No	Not applicable	Not applicable	Not applicable	Not applicable		0	0	Yes	Yes
174	Worming only	Maaloni	Maasai	Spouse	Maasa		2	68	7	5		Male	Married	3	No formal education	No formal education	1	3	Yes	Moderately concerned	Children only	Both childen and aldults	Don't know	Yes	Yes	Yes		Yes	Yes	Yes	Don't know		Don't know	Yes	Yes	Yes		No	Not applicable	Not applicable	Not applicable	Not applicable		0	0	Yes	Yes
175	Worming only	Maaloni	Maasai	Spouse	Maasa		2	29	3	8		Male	Married	3	No formal education	No formal education	4	7	Yes	Not at all concerned	Children only	Children only	Don't know	No	Yes	Yes		Don't know	Yes	No	Yes		No	Yes	Yes	Don't know		Yes	No	Yes	Yes	Yes	1	0	0	Yes	Yes
176	Worming only	Maaloni	Maasai	Spouse	Maasa		2	28	7	5		Male	Married	2	No formal education	No formal education	0	3	No	Not at all concerned	Children only	Children only	Don't know	Yes	Yes	Yes		Yes	Yes	No	No		No	Yes	Yes	Yes		No	Not applicable	Not applicable	Not applicable	Not applicable		0	0	Yes	Yes
177	Worming only	Maaloni	Maasai	Spouse	Maasa		2	23	4	4	33	Male	Married	2	Primary (standard 1-7)	Primary (standard 1-7)	2	4	No	Not at all concerned	Don't know	Don't know																No	Not applicable	Not applicable	Not applicable	Not applicable				Yes	Yes
178	Worming only	Maaloni		Self	Maasa		1	24	2	2	RS	Male	Married	1	No formal education	HoH is respondent	0	0	No	Not at all concerned	Don't know	Don't know																No	Not applicable	Not applicable	Not applicable	Not applicable				No	Yes	WE WERE LATE TO GOAND FIND THEM ALREADY LEAVE	WE WERE LATE AND FIND THEM ARLEADY LEAVE
179	Worming only	Maaloni	Kiswahili	Child	Maasa		2	14	3	5		Male	Married	3	Primary (standard 1-7)	No formal education	1	4	No	Not at all concerned	Don't know																	No	Not applicable	Not applicable	Not applicable	Not applicable				Yes	Yes
180	Worming only	Maaloni	Maasai	Spouse	Maasa		2	38	2	8	50	Male	Married	3	No formal education	No formal education	1	50	No	Moderately concerned	Don't know	Don't know																No	Not applicable	Not applicable	Not applicable	Not applicable				No	No	WENT FOR FUNERAL	WENT FOR FUNERAL
32	Worming only	Engeruserosambo	Maasai	Self	Maasa		1			5		Male	Married	2	No formal education	No formal education		2	Yes	Moderately concerned	Both childen and aldults	Children only	Don't know	Yes	Yes	Yes		Don't know	Yes	Don't know	Don't know		No	Yes	Yes	Yes	CLEANING THE ENVIROMENT	Yes	No	No	Yes	Yes	1	1	0	Yes	Yes
33	Worming only	Engeruserosambo	Maasai	Self	Maasa		1	25		7	25	Male	Married		No formal education	No formal education		0	No	Moderately concerned	Children only	Children only	Yes	No	Yes	Yes		No	Yes	Yes	Yes			Yes	Yes	Yes	USING MOSQUITO NET	Yes					0	3	1	Yes	Yes	TRAVEL TO KENYA FOR BUSSINES
34	Worming only	Engeruserosambo	Maasai	Spouse	Maasa		2	34		6		Male	Married	2	No formal education	No formal education		3	No	Not at all concerned	Children only	Both childen and aldults	Don't know	Don't know	Yes	Yes		No	Yes	Don't know	Don't know		No	Yes	Yes	Yes		Yes					0	2	0	Yes	Yes
35	Worming only	Engeruserosambo	Maasai	Self	Maasa		1			6		Male	Married	1	No formal education	No formal education		1	Yes	Moderately concerned	Both childen and aldults	Both childen and aldults	Don't know	Don't know	Yes	Yes		No	Yes	Don't know	Don't know		No	Yes	Yes	Yes		No	Not applicable	Not applicable	Not applicable	Not applicable	0	0	0	Yes	Yes	OTHER DAILY ACTIVITIES
36	Worming only	Engeruserosambo	Maasai	Spouse	Sonjo		2	30		6	35	Male	Married	1		Primary (standard 1-7)		0	Yes	Moderately concerned	Children only	Both childen and aldults	Don't know	Don't know	Yes	Yes		Yes	Yes	Don't know	Don't know		No	Yes	Yes	Yes		Yes	No	Yes	Yes	Yes	2	0	0	Yes	Yes
37	Worming only	Engeruserosambo	Maasai	Self	Maasa		1	64		7	64	Male	Married	8	Primary (standard 1-7)	Primary (standard 1-7)		0	Yes	Moderately concerned	Children only	Children only	Don't know	Don't know	Yes	Yes		Yes	Yes	Don't know	No		No	Yes	Yes	Yes		Yes	No	Yes	Yes	Yes	1	1	0	Yes	Yes
38	Worming only	Engeruserosambo	Kiswahili	Self	Maasa		1	26	12	8	26	Male	Married	1	Secondary O level (F1-4)	HoH is respondent	0	2	Yes	Very concerned	Both childen and aldults	Both childen and aldults	Yes	Yes	Yes	Yes		Yes	Yes	Yes	No		No	Yes	Yes	Yes	WORMS TREATMENT	Yes	No	Yes	No				1	Yes	Yes
39	Worming only	Engeruserosambo	Kiswahili	Self	Maasa		1	27		4	27	Male	Married	1	Primary (standard 1-7)	HoH is respondent		1	No	Moderately concerned	Children only	Children only	No	No	No	Yes		No	Yes	No	No		No	Yes	Yes	Yes		No	Not applicable	Not applicable	Not applicable	Not applicable				Yes	Yes
40	Worming only	Engeruserosambo	Maasai	Spouse	Maasa		2	20		3		Male	Married	1	No formal education	No formal education		0	No	Very concerned	Don't know	Don't know																No	Not applicable	Not applicable	Not applicable	Not applicable				No	No	HERDING CATTLES	FARMING
41	Worming only	Engeruserosambo	Maasai	Spouse	Maasa		2	16		3		Male	Married	1	No formal education	Primary (standard 1-7)		0	No	Very concerned	Both childen and aldults	Adults only																No	Not applicable	Not applicable	Not applicable	Not applicable				Yes	Yes
42	Worming only	Engeruserosambo	Maasai	Self	Maasa		1	24		2	24	Male	Single	2	No formal education	HoH is respondent		2	No	Moderately concerned	Don't know	Don't know																No	Not applicable	Not applicable	Not applicable	Not applicable				Yes	Yes
43	Worming only	Engeruserosambo	Maasai	Self	Sonjo		2	22		5	28	Male	Married	1	Primary (standard 1-7)	Primary (standard 1-7)		2	No	Very concerned	Both childen and aldults	Both childen and aldults	Yes	Yes	No	Yes		No	Yes	Don't know	Don't know			No	Yes	Yes		No	Not applicable	Not applicable	Not applicable	Not applicable				Yes	Yes
62	Worming only	Engeruserosambo	Maasai	Spouse	Maasa		2	38		6		Female			No formal education	No formal education		0	No	Not at all concerned	Don't know	Don't know																No	Not applicable	Not applicable	Not applicable	Not applicable	0			No	No	HERDING CATTLES	NO ONE IN THE HOUSE
44	Worming only	Engeruserosambo	Maasai	Self	Maasa		1			8		Male	Married	2	No formal education	No formal education		4	Yes	Very concerned	Both childen and aldults	Don't know	Don't know	Yes	Yes	Yes		Yes	Yes	Don't know	Don't know		No	Yes	Yes	Don't know		Yes						2	0	Yes	Yes	TRAVEL
45	Worming only	Engeruserosambo	Maasai	Spouse	Maasa		2	65		11		Female			No formal education	No formal education		2	No	Not at all concerned	Both childen and aldults	Children only	Don't know	Don't know	Yes	Yes		Yes	Yes	Don't know	Don't know		No	Yes	Yes	Yes		No	Not applicable	Not applicable	Not applicable	Not applicable	0	0	0	Yes	Yes
46	Worming only	Engeruserosambo	Maasai	Self	Maasa		1	25		4		Male	Married	1	No formal education	No formal education		1	No	Moderately concerned	Children only	Children only	Don't know	Don't know	Yes	Yes		Yes	Yes	Don't know	Don't know		No	Yes	Yes	No		No	Not applicable	Not applicable	Not applicable	Not applicable	0	0	0	Yes	Yes
48	Worming only	Engeruserosambo	Maasai	Self	Maasa		1	27		7		Male	Married	1	No formal education	No formal education		1	No	Not at all concerned	Children only	Children only	Don't know	Don't know	Yes	Yes		Yes	Yes	Don't know	Don't know		No	Yes	Yes	No		No	Not applicable	Not applicable	Not applicable	Not applicable	0	0	0	Yes	Yes		SEARCHING FOR LOSTED CATTLE
49	Worming only	Engeruserosambo	Maasai	Spouse	Maasa		2	29		7		Female	Married		No formal education	No formal education		1	No	Not at all concerned	Children only	Children only	Don't know	No	Yes	Yes		Yes	Yes	Don't know	Don't know		No	Yes	Yes	Yes		No	Not applicable	Not applicable	Not applicable	Not applicable	0	0	0	Yes	Yes
50	Worming only	Engeruserosambo	Maasai	Self	Maasa		1	43		5	43	Male	Married	2	Primary (standard 1-7)	HoH is respondent		1	Yes	Very concerned	Both childen and aldults	Children only	Don't know	Don't know	Don't know	Yes		Yes	Yes	Don't know	Don't know		No	Yes	Yes	No		Yes	No	Yes	No				1	Yes	Yes
51	Worming only	Engeruserosambo	Maasai	Spouse	Maasa		2	28		7	49	Male	Married	1	No formal education	No formal education	1	3	Yes	Very concerned	Children only	Children only	Don't know	Don't know	Don't know	Yes		Yes	Yes	Don't know	Don't know		Don't know	Don't know	Yes	Don't know		No	Not applicable	Not applicable	Not applicable	Not applicable				Yes	Yes
52	Worming only	Engeruserosambo	Maasai	Self	Maasa		1	64		3		Male	Married	2	No formal education	No formal education			Yes	Very concerned	Both childen and aldults	Both childen and aldults	No	No	Yes	Yes	LOSE APPETITE	Yes	Yes	No	No		No	Yes	Yes	Yes		No	Not applicable	Not applicable	Not applicable	Not applicable				No	No		NOT INFORMED ABOUT THE PROGRAM
53	Worming only	Engeruserosambo	Maasai	Spouse	Maasa		2	40	4	5	40	Female	Married	4	No formal education	No formal education	2	5	Yes	Very concerned	Children only	Children only	Don't know	Yes	Yes	Yes		Yes	Yes	Don't know	Don't know		Don't know	Yes	Yes	Yes		No	Not applicable	Not applicable	Not applicable	Not applicable				Yes	Yes
54	Worming only	Engeruserosambo	Maasai	Self	Maasa		1	29		4		Female	Married		No formal education	No formal education		4	Yes	Moderately concerned	Both childen and aldults	Both childen and aldults						Yes	Yes	Don't know	Don't know		No	Yes	Yes	Yes		No	Not applicable	Not applicable	Not applicable	Not applicable	0	0	0	Yes	Yes	NOT INFORMED ABOUT THE PROGRAM	HERDING CATTLES
55	Worming only	Engeruserosambo	Maasai	Spouse	Maasa		2	30		4	35	Male	Married	1	No formal education	No formal education	1	5	No		Children only	Children only	Don't know	Don't know	Don't know	Yes		Don't know	Yes	Don't know	Don't know		Yes	Don't know	Don't know	Don't know		No	Not applicable	Not applicable	Not applicable	Not applicable				Yes	Yes
56	Worming only	Engeruserosambo	Maasai	Spouse	Maasa		2	26		7		Female			No formal education	No formal education		0	No	Not at all concerned	Don't know	Don't know																No	Not applicable	Not applicable	Not applicable	Not applicable	0	0	0	Yes	Yes
57	Worming only	Engeruserosambo	Maasai	Self	Maasa		1	28		4	28	Male	Married	2	Primary (standard 1-7)	Primary (standard 1-7)		1	Yes	Moderately concerned	Children only	Children only	Don't know	No	Yes	Yes		Yes	Yes	No	Don't know		No	Yes	Yes	Yes		No	Not applicable	Not applicable	Not applicable	Not applicable	0	0	0	Yes	Yes
58	Worming only	Engeruserosambo	Maasai	Spouse	Maasa		2	29		4		Female			No formal education	No formal education		0	No	Not at all concerned	Children only	Children only	No	Don't know	Yes	Yes		Yes	Yes	No	Don't know		No	Yes	Yes	Yes		No	Not applicable	Not applicable	Not applicable	Not applicable	0	0	0	Yes	Yes	PREGNANT WOMEN WERE NOT ALLOWED TO DRINK THE MEDICINE
59	Worming only	Engeruserosambo	Maasai	Self	Maasa		2	25		4		Female	Married		No formal education	No formal education		2	No	Not at all concerned	Don't know	Don't know	Don't know	Don't know	Don't know	Don't know		Don't know	Don't know	Don't know	Don't know		Don't know	Don't know	Don't know	Don't know		No	Not applicable	Not applicable	Not applicable	Not applicable		0	0	Yes	Yes
60	Worming only	Engeruserosambo	Kiswahili	Spouse	Maasa		2	28		6	32	Male	Married	1	Primary (standard 1-7)	Primary (standard 1-7)		0	Yes	Very concerned	Both childen and aldults	Children only	No	No	Yes	Yes		No	Yes	No	No		No	Yes	Yes	Yes		No	Not applicable	Not applicable	Not applicable	Not applicable				Yes	Yes
61	Worming only	Engeruserosambo	Maasai	Self	Maasa		1	37		3	31	Male	Married	2	Primary (standard 1-7)	HoH is respondent		0	Yes		Don't know	Don't know																No	Not applicable	Not applicable	Not applicable	Not applicable				Yes	No
47	Worming only	Engeruserosambo	Maasai	Self	Maasa		1	54		6		Male	Married	5	No formal education	No formal education		15	No	Not at all concerned	Children only	Children only	Don't know	Don't know	Yes	Don't know		Yes	Yes	Don't know	Don't know		No	Yes	Yes	Yes		No	Not applicable	Not applicable	Not applicable	Not applicable	0			Yes	Yes	SEARCHING FOR LOSTED CATTLE
101	Worming only	Olorien/Magaiduru	Maasai	Parent	Maasa		2	32		5	22		Married	0	Primary (standard 1-7)	Primary (standard 1-7)		0	Yes	Very concerned	Children only	Children only				Yes		Yes						Yes				Yes	No	Yes	Yes	Yes	1	0	0	Yes	Yes	NOT INFORMED ABOUT THE PROGRAM
88	Worming only	Olorien/Magaiduru	Kiswahili	Self	Maasa		1	49		4	49	Male	Married	1	Primary (standard 1-7)	HoH is respondent		1	Yes	Very concerned	Children only	Children only	No	No	Yes	Yes	LOSE APPETITE	Yes	Don't know	Don't know	Don't know		Don't know	Yes	Yes	Don't know		Yes	No	Yes	Yes	Yes	1			Yes	No	HERDING CATTLES	TRAVEL
87	Worming only	Olorien/Magaiduru	Kiswahili	Self	Maasa		1	48		10	48		Married	3	No formal education	HoH is respondent		1	No	Moderately concerned	Children only	Children only	No		Yes		VOMMITTE/FLUE	Yes	Yes	No	No		No	Yes	Yes	No	HOSPITALIZED	No	Not applicable	Not applicable	Not applicable	Not applicable				Yes	Yes
89	Worming only	Olorien/Magaiduru	Kiswahili	Child	Maasa		1	25		9		Male	Married	2	Primary (standard 1-7)	No formal education		0	Yes	Very concerned	Both childen and aldults	Children only	No	No	Yes	Yes		Yes	Yes	Don't know	Don't know		No	Yes	Yes	No		No	Not applicable	Not applicable	Not applicable	Not applicable				Yes	Yes	FARMING	OTHER DAILY ACTIVITIES
90	Worming only	Olorien/Magaiduru	Kiswahili	Self	Maasa		1	28		5	28	Male	Married	1	Primary (standard 1-7)	HoH is respondent		1	No	Moderately concerned	Children only	Children only	No	No	No	Yes	NAUSEA/VOMMITING	Yes	Yes	No	No		No	Yes	Yes	No	HOSPITALIZED	No	Not applicable	Not applicable	Not applicable	Not applicable				Yes	Yes
92	Worming only	Olorien/Magaiduru	Kiswahili	Child	Maasa		1	21		11	72		Married	3	Secondary O level (F1-4)	Secondary O level (F1-4)		10	No	Not at all concerned	Children only	Children only	Don't know	Don't know	Yes	Yes	OVER EATING	Yes	Don't know	Don't know	Don't know			Yes	Yes			Yes	No	Yes	Yes	Yes	1			Yes	Yes		OTHER DAILY ACTIVITIES
93	Worming only	Olorien/Magaiduru	Maasai	Self	Maasa		1	78		12		Male	Married	1	No formal education	No formal education		1	No	Not at all concerned	Don't know	Don't know																No	Not applicable	Not applicable	Not applicable	Not applicable		0	0	No	Yes	NOT INFORMED ABOUT THE PROGRAM	NOT INFORMED ABOUT THE PROGRAM
94	Worming only	Olorien/Magaiduru	Maasai	Self	Maasa		1	28		3	28	Male	Married	1	Secondary O level (F1-4)	Secondary O level (F1-4)		0	No	Very concerned	Both childen and aldults	Both childen and aldults				Yes					Yes			Yes				No	Not applicable	Not applicable	Not applicable	Not applicable		0	0	No	Yes	NOT INFORMED ABOUT THE PROGRAM	NOT INFORMED ABOUT THE PROGRAM
95	Worming only	Olorien/Magaiduru	Kiswahili	Self	Sonjo		2	28		6	28	Female	Married	1	Secondary O level (F1-4)	Secondary O level (F1-4)		1	No	Not at all concerned	Don't know	Don't know																Yes						0	1	No	Yes	NOT INFORMED ABOUT THE PROGRAM	SCHOOLING
96	Worming only	Olorien/Magaiduru		Self	Maasa		1	37		5	37	Male	Married	1	Primary (standard 1-7)	Primary (standard 1-7)		3	No	Not at all concerned	Children only	Children only		Yes		Yes		Yes						Yes				Yes							1	Yes	Yes
97	Worming only	Olorien/Magaiduru		Self	Barabaig		1	56		3	56	Male	Married	4	No formal education	HoH is respondent		3	No	Moderately concerned	Children only	Children only	Don't know	Yes	Don't know	Don't know		Yes	Yes	Don't know	Don't know		Don't know	Yes	Don't know	Don't know		No	Not applicable	Not applicable	Not applicable	Not applicable				Yes	No	I AM NOT SEEK AND I AM OLD	HERDING CATTLES
99	Worming only	Olorien/Magaiduru	Maasai	Self	Maasa		1	39		5	39	Male	Married	2	Primary (standard 1-7)	Primary (standard 1-7)		6	No	Moderately concerned	Children only	Children only				Yes		Yes						Yes				No	Not applicable	Not applicable	Not applicable	Not applicable		0	0	No	Yes	NOT INFORMED ABOUT THE PROGRAM	OUR CHILDREN WERE GIVEN THE DRUGS AT SCHOOL
100	Worming only	Olorien/Magaiduru	Maasai	Self	Maasa		1	37		7	37	Male	Married	1	No formal education	No formal education		1	Yes	Very concerned	Children only	Children only						Yes						Yes				Yes							2	No	Yes	NOT INFORMED ABOUT THE PROGRAM	NOT INFORMED ABOUT THE PROGRAM
114	Worming only	Olorien/Magaiduru	Kiswahili	Self	Sonjo		1	48		8	48	Male	Married	1	Primary (standard 1-7)	Primary (standard 1-7)		1	Yes	Very concerned	Children only	Children only				Yes		Yes						Yes	Yes			No	Not applicable	Not applicable	Not applicable	Not applicable	0	0	0	Yes	Yes
115	Worming only	Olorien/Magaiduru	Kiswahili	Self	Maasa		1	34		4	34	Male	Married	1	Primary (standard 1-7)	Primary (standard 1-7)		0	Yes	Very concerned	Both childen and aldults	Children only	Don't know	Don't know	Don't know	Yes		Yes	No	No	No		No	Yes	No	No		Yes	No	Yes	Yes	Yes	1			Yes	Yes
116	Worming only	Olorien/Magaiduru	Kiswahili	Spouse	Sonjo		2	34		6	49	Male		1	No formal education	No formal education		0	No	Moderately concerned	Both childen and aldults	Children only	Yes	Yes	Yes	Yes		Yes	Yes	Yes	Don't know		Don't know	Yes	Yes	Yes		No	Not applicable	Not applicable	Not applicable	Not applicable				No	No	NOT INFORMED ABOUT THE PROGRAM	NOT INFORMED ABOUT THE PROGRAM
98	Worming only	Olorien/Magaiduru	Kiswahili	Self	Aruaha		1	36		5	36	Male	Married	1	No formal education	HoH is respondent		0	No	Moderately concerned	Children only	Children only	Don't know	Don't know	Yes	Don't know		Yes	Don't know	Don't know	Don't know		No	Yes	Don't know	Don't know		No	Not applicable	Not applicable	Not applicable	Not applicable				No	No	MY WIFE ADMITTED IN WASSO HOSP	OTHER DAILY ACTIVITIES
102	Worming only	Olorien/Magaiduru	Kiswahili	Self	Aruaha		1	48		10	48	Male	Married	1	Primary (standard 1-7)	HoH is respondent		0	No	Not at all concerned	Both childen and aldults	Both childen and aldults	No	No	No	Yes		Yes	Yes	No	No		No	Yes	Yes	No		No	Not applicable	Not applicable	Not applicable	Not applicable				Yes	Yes	TRAVEL
103	Worming only	Olorien/Magaiduru	Kiswahili	Child	Maasa		2	16		7	52	Male	Married	1	Secondary O level (F1-4)	No formal education		2	No	Moderately concerned	Children only	Children only						No	No	Yes	Yes	LACK OF LATRINE	No	Yes	Yes	Yes		No	Not applicable	Not applicable	Not applicable	Not applicable				Yes	Yes	TRAVEL
104	Worming only	Olorien/Magaiduru	Kiswahili	Self	Maasa		1	20		16		Male	Married	1	No formal education	No formal education		0	Yes	Moderately concerned	Children only	Children only	No	No	Yes	Yes		Yes	No	No	No		No	Yes	Yes	Yes		Yes	No	Yes	Yes	Yes	2	0		Yes	Yes
105	Worming only	Olorien/Magaiduru	Kiswahili	Self	Maasa		1	42		9	42	Male	Married	1	Primary (standard 1-7)	HoH is respondent		2	Yes	Very concerned	Children only	Children only	Don't know	Don't know	Yes	Yes		Yes	Yes	Don't know	Don't know		No	Yes	Yes	No		No	Not applicable	Not applicable	Not applicable	Not applicable				Yes	Yes	TRAVEL
106	Worming only	Olorien/Magaiduru	Maasai	Self	Maasa		1	63		18	63	Male	Married	4	Primary (standard 1-7)	Primary (standard 1-7)		2	No	Not at all concerned	Don't know	Don't know																No	Not applicable	Not applicable	Not applicable	Not applicable		0	0	Yes	Yes		OTHER DAILY ACTIVITIES
107	Worming only	Olorien/Magaiduru	Maasai	Self	Maasa		1	24		5	24	Male	Married	1	Primary (standard 1-7)	Primary (standard 1-7)		3	No	Not at all concerned	Children only	Children only			Yes	Yes		Yes						Yes				No	Not applicable	Not applicable	Not applicable	Not applicable		0	0	Yes	Yes
109	Worming only	Olorien/Magaiduru	Kiswahili	Parent	Aruaha		2	34		7	34	Female	Married	1	Primary (standard 1-7)	Primary (standard 1-7)		0	No	Not at all concerned	Children only	Children only				Yes		Yes						Yes			CLEANING THE UTENSIL	Yes	No	Yes	Yes	Yes	1	0	1	Yes	Yes
110	Worming only	Olorien/Magaiduru	Kiswahili	Self	Maasa		2	21		6	21	Male	Married	1	Secondary O level (F1-4)	Secondary O level (F1-4)		0	Yes	Very concerned	Children only	Children only				Yes			Yes					Yes	Yes			No	Not applicable	Not applicable	Not applicable	Not applicable		0	0	Yes	Yes
111	Worming only	Olorien/Magaiduru	Kiswahili	Parent	Aruaha		2	48		8	48	Female	Married		Primary (standard 1-7)	Primary (standard 1-7)		2	Yes	Very concerned	Don't know	Both childen and aldults		Yes		Yes		Yes						Yes	Yes			Yes						1	1	Yes	Yes	NOT WELL EDUCATED ABOUT THE PROGRAM	SCHOOLING
108	Worming only	Olorien/Magaiduru	Maasai	Self	Maasa		1	27		4	27	Male	Married	1	Primary (standard 1-7)	Primary (standard 1-7)		1	No	Not at all concerned	Children only	Children only			Yes			Yes						Yes	Yes			No	Not applicable	Not applicable	Not applicable	Not applicable		0	0	Yes	Yes
112	Worming only	Olorien/Magaiduru	Kiswahili	Parent	Sonjo		2	51		9	51	Female	Married		Primary (standard 1-7)	Primary (standard 1-7)		2	Yes	Moderately concerned	Children only	Children only				Yes		Yes										No	Not applicable	Not applicable	Not applicable	Not applicable					No
113	Worming only	Olorien/Magaiduru	Kiswahili	Self	Sonjo		1	40		7	40	Male	Married	1	Primary (standard 1-7)	Primary (standard 1-7)		1	Yes	Very concerned	Children only	Children only				Yes			Yes					Yes	Yes			Yes						0	1	Yes	Yes
91		Olorien/Magaiduru	Kiswahili	Self			1	50		6	50	Male	Married	1	No formal education	HoH is respondent		4	No	Moderately concerned	Both childen and aldults	Children only	No	Don't know	Don't know	Yes		Yes	Don't know	Don't know	Don't know		Don't know	Yes	Don't know	Don't know		Yes	No	Yes	Yes	Yes	2			Yes	Yes		DISTANCE FROM THE PROGRAM VENUE
[truncated: 64 more columns]

## Sheet: codebook
Supplementary survey data for evaluating combined STH & rabies interventions in Northern Tanzania. Data should not be distributed without author's approval.
List of variables & associated survey questions					Definitions
Variable	Label	Survey Question	Response Code		HH	Household
formnumber	ID number				HoH	Head of Household
q1_arm	Intervention Arm		Combined
			Rabies only
			Worming only
q7_ward	Ward (location)
q8a_intlang	Language of interview
q9_relhh	Relationship to HoH		1 Self
			2 Spouse
			3 Parent
			4 Child
			5 Sibling
q10_tribe	Group identity/tribe affiliation
q10_other	Group identity/tribe affiliation
q11_sex	Sex		1 Male
			2 Female
q12_age	Age
q13_hh	No HH in the boma/compound
q13a_hhnumb	No people in respondent’s household
q14_hohage	HoH age
q15_hohgnd	HoH gender		1 Male
			2 Female
q16_hohmar	HoH marital status		1 Married
			2 Single
			3 Divorced
			4 Widowed
q16a_hohmale	No of wives (for male HoH)
q17_resedu	Respondent level of education		1 None
			2 Primary
			3 Secondary O-level
			4 Secondary A-level
			5 Technical/college
			6 University
			7 Post graduate
q18_hohedu	HoH level of education		1 None
			2 Primary
			3 Secondary O-level
			4 Secondary A-level
			5 Technical/college
			6 University
			7 Post graduate
q24e_hhdog	No dogs in HH
q24e_bomadog	No dogs in compound
q29_wormp	Worm health issue	Do worms cause health issues for people?	1 Yes
			2 No
q30_wormcorn	Concern about worms in community	Please tell us how concerned you are about health problems from worms in people in your community	1 Not at all concerned
			2 Moderately concerned
			3 Very concerned
q31_wormage	Age group worms can affect	What age group can worms affect?	1 Children only
			2 Adults only
			3 Both children & adults
			4 Don't know
q32_wormageill	Worm illness age group	What age group do worms most often cause illness in (usually)?	1 Children only
			2 Adults only
			3 Both children & adults
			4 Don't know
q33a_epilepsy	Epliepsy	Are the following choices health consequences of worms in people?	1 Yes 2 No 3 Don't know
q33b_born	Bone deformity	Are the following choices health consequences of worms in people?	1 Yes 2 No 3 Don't know
q33c_cough	Coughing	Are the following choices health consequences of worms in people?	1 Yes 2 No 3 Don't know
q33d_stomach	Stomach Illness	Are the following choices health consequences of worms in people?	1 Yes 2 No 3 Don't know
q33e_other_specify	Other Specify	Are the following choices health consequences of worms in people?	1 Yes 2 No 3 Don't know
q34a_source1	Food	Are the following choices sources for getting infected by worms?	1 Yes 2 No 3 Don't know
q34b_source2	Soil	Are the following choices sources for getting infected by worms?	1 Yes 2 No 3 Don't know
q34c_source3	Air	Are the following choices sources for getting infected by worms?	1 Yes 2 No 3 Don't know
q34d_source4	Mosquitoes	Are the following choices sources for getting infected by worms?	1 Yes 2 No 3 Don't know
q34_other_specify	Other Specify	Are the following choices sources for getting infected by worms?
q35a_prevent1	Nothing can be done to prevent	Are the following actions you take to avoid getting worms?	1 Yes 2 No 3 Don't know
q35b_cooking	I can cook food/milk thoroughly	Are the following actions you take to avoid getting worms?	1 Yes 2 No 3 Don't know
q35c_wash	I can wash my hands	Are the following actions you take to avoid getting worms?	1 Yes 2 No 3 Don't know
q35d_shoes	I can wear shoes more often	Are the following actions you take to avoid getting worms?	1 Yes 2 No 3 Don't know
q35_other_specifz	Other Specify	Are the following actions you take to avoid getting worms?
q36_illness	Household worm related illness	Has anyone in your household had health problems (illness) associated with worms in the past year?	1 Yes 2 No 3 Don't know
q36a_respondent	Worm related illness -respondent	Was it the respondent (themselves)?	1 Yes 2 No 3 Don't know
q36b_children	Worm related illness - children	Was it your children/grandchildren?	1 Yes 2 No 3 Don't know
q37_doctor	Doctor diagnosed illness	Was the problem you (or your children) had with worms diagnosed by a nurse or doctor at a clinic/hospital?	1 Yes 2 No 3 Don't know
q38_medicine	Deworming meds prescribed	Did the doctor or nurse (at clinic/hospital) give the patient (themselves, children) deworming medication?	1 Yes 2 No 3 Don't know
q39_number	No in HH given deworming med (medic)	Please specify how many people (including yourself) were given deworming medication for illness caused by worms after diagnosis by doctor/nurse:
q40_adultstreated	No adults HH given deworming med (self treat)	How many people in your household (including yourself) were treated with deworming medication outside of a medical diagnosis for illness and outside our intervention in the past year?
q40_children1_treated	No children HH given deworming med (self treat)	How many people in your household (including yourself) were treated with deworming medication outside of a medical diagnosis for illness and outside our intervention in the past year?
q41_hhaware	HH awareness of intervention	Was your household aware of our program event in your subvillage/village this week?	1 Yes 2 No 3 Don't know
q42_hhpartic	HH participation in intervention	Did anyone in your household participate in OUR PROJECT program this week in your village?
q43_notattend	Non attendence reason (respondent)	Why did you decide not to attend the event?
q43a_hhnotattend	Non attendence reason (hh)	Why did no one from this household attend?
q44_rabiesever	Rabies awarenes	Have you heard of a disease called rabies?	1 Yes 2 No 3 Don't know
q45_a_dogs	Dogs	What species does rabies affect?	1 Yes 2 No 3 Don't know
q45_b_birds	Birds	What species does rabies affect?	1 Yes 2 No 3 Don't know
q45_c_livestock	Livestock	What species does rabies affect?	1 Yes 2 No 3 Don't know
q45_d_people	People	What species does rabies affect?	1 Yes 2 No 3 Don't know
q45_other	Other Specify	What species does rabies affect?	1 Yes 2 No 3 Don't know
q45a_symptmdog1	Lethargy	Can the following choices be symptoms of rabies in dogs?	1 Yes 2 No 3 Don't know
q45a_symptmdog2	Hair loss	Can the following choices be symptoms of rabies in dogs?	1 Yes 2 No 3 Don't know
q45a_symptmdog3	Aggressive behaviour	Can the following choices be symptoms of rabies in dogs?	1 Yes 2 No 3 Don't know
q45a_symptmdog4	Blindness	Can the following choices be symptoms of rabies in dogs?	1 Yes 2 No 3 Don't know
q45a_other_specify	Other Specify	Can the following choices be symptoms of rabies in dogs?	1 Yes 2 No 3 Don't know
q45b_dogsinfect1	Being bitten by infected wildlife	How do dogs usually (most commonly) get infected by rabies?	1 Yes 2 No 3 Don't know
q45b_dogsinfect2	From the air	How do dogs usually (most commonly) get infected by rabies?	1 Yes 2 No 3 Don't know
q45b_dogsinfect3	Drinking dirty water	How do dogs usually (most commonly) get infected by rabies?	1 Yes 2 No 3 Don't know
q45b_dogsinfect4	Bitten by infected dog	How do dogs usually (most commonly) get infected by rabies?	1 Yes 2 No 3 Don't know
q45b_otherspecify	Other Specify	How do dogs usually (most commonly) get infected by rabies?	1 Yes 2 No 3 Don't know
q46_experience	Experience with rabies affecting dogs	Have you had any experience of rabies affecting dogs in the community/household.?	1 Yes 2 No
q47_a_rabsymtple1	Swollen abdomen	Which of the following are symptoms for people with rabies?	1 Yes 2 No 3 Don't know
q47_a_rabsymtple2	Behavioural changes	Which of the following are symptoms for people with rabies?	1 Yes 2 No 3 Don't know
q47_a_rabsymtple3	Death	Which of the following are symptoms for people with rabies?	1 Yes 2 No 3 Don't know
q47_a_rabsymtple4	Malnutrition	Which of the following are symptoms for people with rabies?	1 Yes 2 No 3 Don't know
q47_otherspecify	Other Specify	Which of the following are symptoms for people with rabies?
q47a_rabiesact1	Take antibiotics	What actions should you take if a person is suspected of being bitten by a rabid animal?	1 Yes 2 No 3 Don't know
q47a_rabiesact2	Rest	What actions should you take if a person is suspected of being bitten by a rabid animal?	1 Yes 2 No 3 Don't know
q47a_rabiesact3	IV fluids	What actions should you take if a person is suspected of being bitten by a rabid animal?	1 Yes 2 No 3 Don't know
q47a_rabiesact4	Vaccinate (receive vaccine)	What actions should you take if a person is suspected of being bitten by a rabid animal?	1 Yes 2 No 3 Don't know
q47a_specify	Other Specify
q47b_hhrabiexp	Rabies experience	Have you had any experience of rabies affecting people in the household or community?	1 Yes 2 No
q47c_if_yes_please_explain	Rabies experience explanation	Have you had any experience of rabies affecting people in the household or community?
q48_concrnrabddog	Rabies concern (dogs)	Please tell us how concerned you are about rabies in dogs in your community	1 Not at all concerned
			2 Moderately concerned
			3 Very concerned
q49_concrnrabple	Rabies concern (people)	Please tell us how concerned you are about rabies in people in your community	1 Not at all concerned
			2 Moderately concerned
			3 Very concerned
q50_dogvac	HH dog vaccination	Have your own dogs (in your household) been vaccinated for rabies?	1 Yes 2 No 3 Don't know
q50a_when	HH dog vaccination date	If yes, when was the last time they were vaccinated?
q51_bomadogs	Boma dog vaccination	Have other dogs in your boma been vaccinated for rabies?	1 Yes 2 No 3 Don't know
q51a_whenvaccinated	Boma dog vaccination date	If yes, when was the last time they were vaccinated?
q51b_campaign	HH dog vaccination via campaign	Were your own dogs vaccinatedin a mass dograbies vaccination campaign?	1 Yes 2 No 3 Don't know
q51c_when	HH dog vaccination via campaign date	If yes, when did this occur?
q51d_howmany	No dogs in hh vaccinated	If yes, how many of your own dogs were vaccinated at that time?
q51e_howmanot	HH dogs not vaccinated	How many dogs of not vaccinated at that time?
q52_participate	Campaign participation	Did you participate in the rabies vaccination campaign this week?	1 Yes 2 No 3 Don't know
q52a_vaccine	No dogs in HH vaccinated campaign	If yes, how many dogs were vaccinated at this event?
q52b_vaccine	No dogs in boma vaccinated in campaign	If yes, how many dogs were vaccinated at this event?
q52c_notvaccine	No dogs in HH not vaccinated in campaign	If yes, how many of your dogs were not vaccinated at this event?
q52d_notvaccine	No dogs in boma not vaccinated in campaign	If yes, how many of your dogs were not vaccinated at this event?
q53_whynot	Why dogs not vaccinated	If some were not vaccinated, why did you not vaccinate those dogs?
q54_choose	Choice dog vax or child wormed	f you had to choose one, which would you, choose: to have your dogs vaccinated against rabies or your children wormed?	1 Child wormed
			2 Dog vaccinated
q54a_why	Choice explained	Why?
q55_likely	Participation likelihood (dog)	Are you more or less likely to get your dog vaccinated in a central point in your village, if the vaccine is delivered at a program treating your children for worms like the program we had in your village this week?	1 More likely
			2 Neutral
			3 Less likely
q56_likely	Participation likelihood (worming)	Are you more or less likely to get yourself or your children wormed at a central point in your village if the program is delivered together with a dog rabies vaccination program like we did this week?	1 More likely
			2 Neutral
			3 Less likely
q57_likely	Participation likelihood dogs (combined event)	Are you more or less likely to get your dog vaccinated in a central point in your village, if the vaccine is delivered at a program that also offers worming treatment for you and your children?	1 More likely
			2 Neutral
			3 Less likely
q58_likely	Participation likelihood worming (combined event)	Are you more or less likely to get yourself or your children wormed at a central point in your village if the program is delivered together with a dog rabies vaccination program?	1 More likely
			2 Neutral
			3 Less likely
q59_barier1	Distance	What are the main barriers for you (individually) to participate in public health events in your community?
q59_barier2	Time	What are the main barriers for you (individually) to participate in public health events in your community?
q59_barier3	Money	What are the main barriers for you (individually) to participate in public health events in your community?
q59_barier4	Transportation	What are the main barriers for you (individually) to participate in public health events in your community?
q59_barier5	Trusting source	What are the main barriers for you (individually) to participate in public health events in your community?
q59_barier6	Whether neighbours participate	What are the main barriers for you (individually) to participate in public health events in your community?
q59_barier7	Whether family participates	What are the main barriers for you (individually) to participate in public health events in your community?
q59_barier8	Whether husband/wife allows	What are the main barriers for you (individually) to participate in public health events in your community?
q59_barier9	Availability in community	What are the main barriers for you (individually) to participate in public health events in your community?
q59_barier10	Don't support	What are the main barriers for you (individually) to participate in public health events in your community?
q59_other	Other Specify	What are the main barriers for you (individually) to participate in public health events in your community?
q60_campaign	Other campaigns (people) past year	Have there been any other public health (vaccination, worming, or other) campaigns for people in your village within the past year?	1 Yes 2 No
q61_participate	No people participated	If yes, how many have you or your children participated in?
