# Supplementary material for: “Using the same hand”: The complex local perceptions of integrated one health based interventions in East Africa
Source: PLoS Negl Trop Dis. 2022 Apr 4;16(4):e0010298. doi: 10.1371/journal.pntd.0010298 (PMC9009769; doi:10.1371/journal.pntd.0010298)
Supplement: S2 Data — (XLSX) [file pntd.0010298.s002.xlsx]

## Sheet: data
INTERVIEW #	Gender F=1 M=0	ARMS	Role in community (teacher, leader, gov't, etc)* removed for privacy	1.1_Pub_health_1yr _1	1.2_Pub_health_5yr _2	1.c_Pub_health_partic_3	2.Know_wrm_peop _4	3.expr_wrm_peop_4a	3.c_seek_treat_wrm_peop_5	4.treat_wrm_peop_6	4.a_treat_wrm_child_7	4.b.1_treat_wrm_govt_8	4.b.2_treat_wrm_school_9	4.b.3_treat_wrm_buy_10	7.Know_wrm_program_11	8.a_Wrm_prog_effective_12	8.b_Wrm_prog_like_others_13	8.c_Wrm_prog_like_self_14	8.f_Wrm_prog_recruit_15	10._Dog_own_16	10.f_Dog_vacc_17	10.g_Dog_vacc_where (what does N?)_18	10.h_Dog_vacc_often_19	11.Dog_vacc_team_20	11.Dog_vacc_team_20	13.Dog_rabid_21	14.Rabies_people_22	15.1prog_combo_opinion_y/n_23a	16.a_Prog_combo_partic_24	17.ProgA_partic_self_25	17.b_ProgA_partic_likely_26	18.ProgB_partic_dog_27	18.b_ProgB_partic_dog_likely_28		OPEN ENDED (AK-AN)	15._Prog_combo_opinion	16.1_Prog_combo_opinion_collapsed	16.1_Prog_combo_opinion_collapsedB	16.2_Prog_combo_opinion_OPEN_ENDED
1	1	A		N	Y	Y	Y	Y	Y	Y	Y	N	N	Y	Y	Y	Y	Y	Y	N	N/A	N/A	N/A	Y	1	Y	N	Y	Y	Y	1	Y	1			Effectively, living far from hospital	efficient (time and cost)		two for one
2	0	A		Y	Y	Y	Y	N	N	N	N	N	N	N	N	N/A	N/A	N/A	N/A	Y	Y	RABIES CAMPAIGN	N	Y	1	N	N	Y	Y	Y	1	Y	1			Need more information about the program	needs information	good idea and accepted	good idea and accepted
3	0	A		N	N	N	Y	N	N	Y	Y	N	Y	Y	Y	Y	Y	Y	Y	Y	Y	RABIES CAMPAIGN	Y	Y	1	N	N	Y	Y	Y	1	Y	1			Two programs for one	efficient (time and cost)		reduces costs
4	0	A		N	Y	Y	Y	N	N	N	N	N	N	N	Y	Y	Y	Y	Y	N	N/A	N/A	N/A	Y	1	N	N	Y	Y	Y	1	Y	1			Two programs for one	efficient (time and cost)		two for one
5	0	A		N	N	N	Y	Y	Y	Y	Y	Y	Y	Y	N	N/A	N/A	N/A	N/A	N	N/A	N/A	N/A	Y	1	N	N	Y	Y	Y	1	Y	2			Community awareness, continous, two programs for one	efficient (time and cost)	community awareness	two for one
6	0	B		N	N	N	Y	N	N	N	N	N	N	N	Y	Y	Y	Y	Y	N	N/A	N/A	N/A	Y	1	N	N	Y	Y	Y	1	Y	1			Helpful, improve health	improves health (prevents infection)		improves health
7	0	B		Y	Y	Y	Y	N	N	N	N	N	N	N	Y	Y	Y	Y	Y	N	N/A	N/A	N/A	N	0	Y	N	Y	Y	Y	1	N	0			People there coming with their dogs for vaccination/treatment	good idea and accepted		EASY TO KNOW WHO DIDN’T BRING HIS DOG
8	0	B		Y	Y	Y	Y	N	N	Y	Y	N	N	Y	Y	Y	Y	Y	Y	N	N/A	N/A	N/A	N	0	N	N	Y	Y	Y	1	Y	1			Frequently available/continous	should be made sustainable		should be made sustainable
9	0	B		Y	Y	Y	Y	N	N	Y	Y	Y	N	N	Y	Y	Y	Y	Y	Y	N	N	N	N	0	Y	Y	Y	Y	Y	1	Y	1			Education is needed, community awarenes	needs information	community awareness	community awareness
10	0	B		Y	N	N	Y	N	N	N	Y	Y	N	N	Y	Y	Y	Y	Y	Y	N	N	N	N	0	N	N	Y	Y	Y	1	Y	1			More information is needed, awareness	needs information	community awareness	community awareness
11	0	A		N	Y	Y	Y	N	N	N	N	N	N	N	Y	Y	Y	Y	Y	Y	Y	RABIES CAMPAIGN	Y	Y	1	Y	N	Y	Y	Y	1	Y	1			Two programs for one	efficient (time and cost)		two for one
12	1	A		Y	N	N	Y	N	N	N	N	N	N	N	N	N/A	N/A	N/A	N/A	Y	Y	RABIES CAMPAIGN	N	Y	1	N	N	Y	Y	Y	1	Y	1			Helpful,	good idea and accepted	ADDITIONALS DAYS FOR SERVICE DELIVERY	ADDITIONALS DAYS FOR SERVICE DELIVERY
13	0	A		Y	N	N	Y	Y	Y	Y	Y	Y	N	N	Y	Y	Y	Y	Y	Y	Y	RABIES CAMPAIGN	N	Y	1	N	N	Y	Y	Y	1	Y	1			Good idea and accepted	good idea and accepted		good idea and accepted
14	0	A		N	N	N	Y	N	N	Y	Y	Y	N	N	Y	Y	Y	Y	Y	N	N/A	N/A	N/A	Y	1	Y	N	Y	Y	Y	1	Y	1			Reduce costs and two program for one	efficient (time and cost)		reduces costs
15	1	A		N	Y	Y	Y	N	N	N	N	N	N	N	N	N/A	N/A	N/A	N/A	Y	Y	RABIES CAMPAIGN	N	Y	1	Y	Y	Y	Y	Y	1	Y	1			Two programs for one	efficient (time and cost)		two for one
16	0	C		Y	Y	Y	Y	N	N	N	N	N	N	N	Y	Y	Y	Y	Y	N	N/A	N/A	N/A	N	0	N	N	Y	Y	Y	1	Y	1			Two programs for one, Improve health	efficient (time and cost)	improves health (prevents infection)	prevents infections
17	0	C		N	Y	Y	Y	N	N	N	N	N	N	N	Y	Y	Y	Y	Y	N	N/A	N/A	N/A	Y	1	N	N	Y	Y	Y	2	Y	1			Helping us, improve our health	improves health (prevents infection)		prevents infections
18	0	C		Y	N	N	N	N	N	N	N	N	N	N	N	N/A	N/A	N/A	N/A	Y	Y	RABIES CAMPAIGN	N	Y	1	Y	N	Y	N	N	3	N	3			Separeted/uncombined	uncombined		uncombined
19	0	C		Y	Y	Y	Y	N	N	Y	Y	Y	N	N	Y	Y	Y	Y	Y	Y	Y	RABIES CAMPAIGN	Y	Y	1	N	N	Y	Y	Y	1	Y	1			Education is needed, community awarenes	needs information	community awareness	community awareness
20	1	C		N	Y	Y	Y	N	N	N	N	N/A	N/A	N/A	N	N/A	N/A	N/A	N/A	N	N/A	N/A	N/A	Y	1	N	N	Y	none	none	1	Y	1			Frequently available/continous/awareness	should be made sustainable	community awareness	community awareness
21	0	B		Y	Y	Y	N	N	Y	N	Y	Y	N	N	Y	Y	Y	Y	Y	N	N/A	N/A	N/A	N	0	N	N	Y	none	none	1	Y	1			Low participation	should be made sustainable		should be made sustainable
22	0	B		Y	Y	Y	Y	N	N	N	N	N	N	N	Y	Y	Y	Y	Y	Y	Y	RABIES CAMPAIGN	N	Y	1	N	N	Y	Y	Y	1	Y	1			Separeted/uncombined	uncombined		uncombined
23	0	B		N	Y	Y	Y	N	N	N	N	N	N	N	Y	Y	Y	Y	Y	Y	Y	RABIES CAMPAIGN	N	Y	1	Y	N	Y	Y	Y	2	Y	2			Separeted/uncombined/Not succesful	uncombined		uncombined
24	0	B		Y	Y	Y	Y	N	N	N	N	N	N	N	N	N/A	N/A	N/A	N/A	N	N/A	N/A	N/A	N	0	N	N	Y	Y	Y	1	Y	1			Helpful,health benefit, reduce costs	efficient (time and cost)	good idea and accepted	reduces costs
25	0	A		N	Y	N	Y	N	N	Y	Y	N	N	Y	Y	Y	Y	Y	Y	Y	Y	RABIES CAMPAIGN	Y	Y	1	Y	N	Y	Y	Y	1	Y	1			Two programs for one	efficient (time and cost)		two for one
26	0	A		Y	N	N	Y	N	N	N	N	N	N	N	N	N/A	N/A	N/A	N/A	Y	Y	RABIES CAMPAIGN	Y	Y	1	N	N	Y	Y	Y	1	Y	1			Two programs for one, efficient, willing to participate	efficient (time and cost)	good idea and accepted	saves time
27	1	A		N	Y	Y	Y	Y	Y	Y	Y	N	N	Y	Y	Y	Y	Y	Y	Y	Y	RABIES CAMPAIGN	Y	Y	1	Y	N	Y	Y	Y	1	Y	1			Frequently available/continous/awareness	should be made sustainable		should be made sustainable
28	0	C		N	N	N	Y	N	N	N	N	N	N	N	N	N/A	N/A	N/A	N/A	N	N/A	N/A	N/A	Y	1	N	N	Y	Y	Y	2	Y	1			Separeted/uncombined	uncombined		uncombined
29	0	C		N	N	N	N	N	N	N	N	N	N	N	N	N/A	N/A	N/A	N/A	N	N/A	N/A	N/A	Y	1	Y	N	Y	Y	Y	1	Y	1			Helping us, improve our health	improves health (prevents infection)
30	0	C		N	N	N	Y	N	N	N	N	N	N	N	N	N/A	N/A	N/A	N/A	Y	Y	RABIES CAMPAIGN	N	Y	1	N	N	Y	Y	Y	1	Y	1			Education is needed	needs information
31	0	A		N	N	N	N	N	N	N	N	N	N	N	N	N/A	N/A	N/A	N/A	N	N/A	N/A	N/A	Y	1	N	N	Y	Y	Y	1	Y	1			Two programs for one	efficient (time and cost)		saves time
32	0	A		N	N	N	Y	Y	Y	N	Y	Y	N	N	N	N/A	N/A	N/A	N/A	Y	Y	RABIES CAMPAIGN	N	Y	1	Y	N	Y	Y	Y	1	Y	1			Helping us, improve our health	improves health (prevents infection)		improves health (prevents infection)
33	0	A		N	N	N	N	Y	N	Y	Y	Y	N	N	N	N/A	N/A	N/A	N/A	Y	N	N/A	N	N	0	Y	N	Y	Y	Y	1	Y	1			Two programs for one	efficient (time and cost)		two for one
34	1	A		N	N	N	Y	N	N	N	N	N	N	N	N	N/A	N/A	N/A	N/A	N	N/A	N/A	N/A	Y	1	N	N	Y	Y	Y	1	Y	1			Save time and reduce costs	efficient (time and cost)		saves time
35	0	A		N	Y	Y	Y	N	N	N	N	N	N	N	Y	Y	Y	Y	Y	Y	Y	RABIES CAMPAIGN	Y	Y	1	N	N	Y	Y	Y	1	Y	1			Two programs for one	efficient (time and cost)		efficient (time and cost)
36	0	A		Y	Y	Y	N	N	N	N	N	N	N	N	Y	Y	Y	Y	Y	N	N/A	N/A	N/A	Y	1	N	N	Y	N	N	1	N	0			Low participation	uncombined		uncombined
37	0	B		Y	N	N	N	N	N	N	N	N	N	N	N	N/A	N/A	N/A	N/A	N	N/A	N/A	N/A	N	0	N	N	N	Y	Y	0	Y	1			Improve health, helpful, willing to participate	improves health (prevents infection)	good idea and accepted	prevents infections
38	1	B		Y	Y	Y	Y	Y	Y	Y	Y	Y	N	N	Y	Y	Y	Y	Y	Y	Y	RABIES CAMPAIGN	N	N	0	N	N	Y	Y	Y	3	Y	3			seperated, not hygenic	uncombined		uncombined
39	1	B		Y	Y	Y	Y	N	N	N	N	N	N	N	Y	Y	Y	Y	Y	N	N/A	N/A	N/A	N	0	N	N	Y	N	N	3	N	3			Uncombine	uncombined		community awareness
40	0	A		Y	Y	Y	Y	Y	Y	Y	Y	Y	N	N	Y	Y	Y	Y	Y	N	N/A	N/A	N/A	Y	1	Y	N	Y	Y	Y	1	Y	1			Two programs for one	efficient (time and cost)		efficient (time and cost)
42	0	A		Y	N	N	Y	Y	Y	Y	Y	Y	N	N	Y	Y	Y	Y	Y	N	N/A	N/A	N	Y	1	N	N	Y	Y	Y	1	Y	1			Good idea and accepted	improves health (prevents infection)		prevents infections
41	0	A		N	Y	Y	Y	N	N	N	N	N	N	N	N	N/A	N/A	N/A	N/A	Y	Y	RABIES CAMPAIGN	N	Y	1	Y	Y	Y	Y	Y	1	Y	1			Education is needed, community awarenes	brings health services		brings health services
43	0	C		Y	N	N	Y	N	N	N	N	N	N	N	N	N/A	N/A	N/A	N/A	N	N/A	N/A	N/A	Y	1	N	N	Y	Y	Y	1	Y	1			Uncombine			99
44	0	C		Y	Y	Y	Y	Y	Y	N	N	N	N	Y	N	N/A	N/A	N/A	N/A	Y	N	N/A	N	Y	1	Y	Y	Y	Y	Y	1	Y	1			Two programs for one	efficient (time and cost)		two for one
45	0	C		Y	Y	Y	Y	N	N	N	N	N	N	N	Y	Y	Y	Y	Y	Y	Y	RABIES CAMPAIGN	Y	Y	1	Y	Y	Y	N	N	3	N	3			Need more information about the program	uncombined		uncombined
46	1	C		N	N	N	N	N	N	N	N	N	N	N	N	N/A	N/A	N/A	N/A	N	N/A	N/A	N/A	Y	1	N	N	Y	N	N	3	N	3			Uncombine, low participation	uncombined		uncombined
47	0	B		Y	Y	Y	Y	Y	Y	N	N	N	N	TRADITIONAL HERBS	Y	Y	Y	Y	Y	Y	Y	RABIES CAMPAIGN	N	Y	1	Y	Y	Y	Y	Y	1	Y	1			Education is needed, community awarenes	efficient (time and cost)		two for one
48	1	B		N	N	N	Y	N	N	N	N	N	N	N	N	N/A	N/A	N/A	N/A	N	N/A	N/A	N/A	N	0	N	N	Y	Y	Y	1	Y	1			Education is needed, community awarenes	community awareness		community awareness
49	0	B		N	Y	Y	Y	Y	Y	N	N	N	N	Y	Y	Y	Y	Y	Y	Y	Y	RABIES CAMPAIGN	N	N	0	N	N	Y	Y	Y	1	Y	1			Helping us, improve our health	uncombined		uncombined
50	1	B		N	N	N	N	N	N	N	N	N	N	N	Y	Y	Y	Y	Y	Y	Y	RABIES CAMPAIGN	N	Y	1	N	N	Y	Y	Y	1	Y	1			Helpful, good idea	should be made sustainable		should be made sustainable
51	1	A		N	N	N	N	N	N	N	N	N	N	N	N	N/A	N/A	N/A	N/A	Y	Y	RABIES CAMPAIGN	N	Y	1	Y	Y	Y	Y	Y	1	Y	1			Helpful, good idea	improves health (prevents infection)		prevents infections
52	0	A		N	Y	Y	Y	Y	Y	Y	Y	N	N	TRADITIONAL HERBS	Y	Y	Y	Y	Y	Y	N	N/A	N	Y	1	N	N	Y	Y	Y	1	Y	1			Helping us, improve our health	improves health (prevents infection)		prevents infections
53	0	A		Y	Y	Y	Y	Y	Y	Y	Y	Y	N	Y	Y	Y	Y	Y	Y	N	N/A	N/A	N/A	Y	1	Y	Y	Y	Y	Y	1	Y	1			Improve health, helpful, willing to participate	brings health services		brings health services
54	0	C		Y	Y	Y	Y	Y	Y	Y	Y	N	N	Y	Y	Y	Y	Y	Y	Y	N	N/A	N	Y	1	N	N	Y	Y	Y	1	Y	1			Two programs for one	efficient (time and cost)		two for one
55	0	C		Y	Y	Y	Y	N	N	N	N	N	N	N	Y	Y	Y	Y	Y	Y	Y	RABIES CAMPAIGN	N	Y	1	Y	Y	Y	Y	Y	2	Y	2			uncombined	uncombined		uncombined
56	0	C		Y	Y	Y	Y	N	N	N	N	N	N	TRADITIONAL HERBS	Y	Y	Y	Y	Y	Y	Y	RABIES CAMPAIGN	N	Y	1	N	N	Y	Y	Y	1	Y	1			uncombined
57	0	A		Y	Y	Y	Y	Y	N	N	N	N	N	TRADITIONAL HERBS	Y	Y	Y	Y	Y	Y	Y	RABIES CAMPAIGN	N	Y	1	Y	N	Y	Y	Y	1	Y	1			Good idea and accepted, Two programs for one	efficient (time and cost)		two for one
58	0	A		Y	Y	Y	Y	N	N	N	N	N	N	N	Y	Y	Y	Y	Y	Y	N	N/A	N	Y	1	Y	N	Y	Y	Y	1	Y	1			Good idea	improves health (prevents infection)		prevents infections
59	0	A		N	N	N	Y	N	Y	N	N	N	N	TRADITIONAL HERBS	N/A	N/A	N/A	N/A	N/A	N/A	N/A	N/A	N	Y	1	Y	Y	Y	Y	Y	1	Y	1			Good idea and accepted, Two programs for one	should be made sustainable		should be made sustainable
																															5		5
																															0		0

## Sheet: codes, legend, frequency summar
question code	full question	YES	NO	N/A	Likert questions (17b & 18b)
					more likely 1	neutral	less likely	don't know
1.1_Pub_health_1yr _1	Knowledge of public health programs in community (past 1 year)	30	29	0
1.2_Pub_health_5yr _2	Knowledge of public health programs in community (past 5 years)	35	24	0
1.c_Pub_health_partic_3	Respondent participation in public health program	34	25	0
2.Know_wrm_peop _4	Awareness of worm problems in people	49	10	0
3.expr_wrm_peop_4a	Respondent experience with health problems associated with worms	16	43	0
3.c_seek_treat_wrm_peop_5	Sought medical help/treatment for worms	16	43	0
4.treat_wrm_peop_6	Taken worming treatment themselves in past 6 months/year?	17	42	0
4.a_treat_wrm_child_7	Child taken worming treatment in past 6 mo/year	20	39	0
4.b.1_treat_wrm_govt_8	Treatment from government sponsored programs	13	45	1
4.b.2_treat_wrm_school_9	Treatment from school program	2	56	1
4.b.3_treat_wrm_buy_10	Treatment from buying own medications	10	43	1
7.Know_wrm_program_11	Awareness of child-based worming program in community	36	22	1
8.a_Wrm_prog_effective_12	Is child based worming program effective	36	0	23
8.b_Wrm_prog_like_others_13	Do people like participating in child-based program	36	0	23
8.c_Wrm_prog_like_self_14	Do you like participating in this program?	36	0	23
8.f_Wrm_prog_recruit_15	Are community leaders effective at recruiting/advertising this program?	36	0	23
10._Dog_own_16	Own a dog	33	25	1
10.f_Dog_vacc_17	Vaccinate their dog	26	7	26
10.g_Dog_vacc_where (what does N?)_18	Dog vaccination location	26	2	31
10.h_Dog_vacc_often_19	Frequency of dog vaccination	8	27	24
11.Dog_vacc_team_20	Awarenss of dog vaccination team in community	46	13	0
13.Dog_rabid_21	Seen rabid dogs in community (past year)	24	35	0
14.Rabies_people_22	Knowledge of person with rabies in community	10	49	0
15.1prog_combo_opinion_y/n_23a	Think combining rabies and worm program is a good idea	58	1	0
was question 16 asked? y/n_23b		34	25	0
16.a_Prog_combo_partic_24	Think people in community more likey to participate if combined program	52	5	0
16.b_Prog_combo_partic_effective_tog_24a	Think combining programs will increase participation	0	0	0
17.ProgA_partic_self_25	Would personally participate (they and children) if combined	52	5	0
17.b_ProgA_partic_likely_26	Likeliness of bringing child if combined	Likert scale			49	4	5	0
18.ProgB_partic_dog_27	Would vaccinate their own dog if program combined	53	6	0
18.b_ProgB_partic_dog_likely_28	Likeliness of getting dog vaccinated if combined	Likert scale			49	3	5	0
1=more likely 2= neutral 3= less likely 4=dk
